# Supplementary material for: Nanoproteomics enables proteoform-resolved analysis of low-abundance proteins in human serum
Source: Nat Commun. 2020 Aug 6;11:3903. doi: 10.1038/s41467-020-17643-1 (PMC7411019; doi:10.1038/s41467-020-17643-1)
Supplement: Supplementary file 4 — Source Data [file 41467_2020_17643_MOESM4_ESM.xlsx]

## Sheet: Fig 1f
Transmittance (a.u.)	Wavelength (nm)	Transmittance (a.u.)	Wavelength (nm)	Transmittance (a.u.)	Wavelength (nm)
0.716653	3999.22	0.663133	3999.22	0.62708	3999.22
0.716693	3998.74	0.663174	3998.74	0.627115	3998.74
0.716736	3998.25	0.663212	3998.25	0.627149	3998.25
0.716781	3997.77	0.663243	3997.77	0.62718	3997.77
0.716829	3997.29	0.663269	3997.29	0.627211	3997.29
0.716877	3996.81	0.6633	3996.81	0.627242	3996.81
0.716924	3996.33	0.663346	3996.33	0.627275	3996.33
0.716968	3995.84	0.663415	3995.84	0.627312	3995.84
0.717004	3995.36	0.663497	3995.36	0.627351	3995.36
0.717032	3994.88	0.663576	3994.88	0.627391	3994.88
0.717052	3994.4	0.663634	3994.4	0.627429	3994.4
0.717069	3993.91	0.663662	3993.91	0.627466	3993.91
0.717084	3993.43	0.663667	3993.43	0.627501	3993.43
0.717102	3992.95	0.663664	3992.95	0.627536	3992.95
0.717127	3992.47	0.663671	3992.47	0.62757	3992.47
0.71716	3991.99	0.663702	3991.99	0.627602	3991.99
0.717202	3991.5	0.663762	3991.5	0.627632	3991.5
0.717253	3991.02	0.663845	3991.02	0.627658	3991.02
0.717311	3990.54	0.663939	3990.54	0.627683	3990.54
0.717367	3990.06	0.664025	3990.06	0.627707	3990.06
0.717413	3989.58	0.664089	3989.58	0.627733	3989.58
0.717447	3989.09	0.66413	3989.09	0.627763	3989.09
0.717472	3988.61	0.664159	3988.61	0.627798	3988.61
0.717494	3988.13	0.664192	3988.13	0.627838	3988.13
0.717523	3987.65	0.664244	3987.65	0.627883	3987.65
0.717569	3987.16	0.66433	3987.16	0.627933	3987.16
0.717635	3986.68	0.664459	3986.68	0.627991	3986.68
0.717721	3986.2	0.664631	3986.2	0.628058	3986.2
0.717824	3985.72	0.664835	3985.72	0.628134	3985.72
0.717931	3985.24	0.665042	3985.24	0.628209	3985.24
0.718028	3984.75	0.665211	3984.75	0.628273	3984.75
0.718097	3984.27	0.665304	3984.27	0.628316	3984.27
0.718127	3983.79	0.665307	3983.79	0.628332	3983.79
0.718119	3983.31	0.665233	3983.31	0.628326	3983.31
0.718084	3982.82	0.665121	3982.82	0.628311	3982.82
0.71804	3982.34	0.665011	3982.34	0.6283	3982.34
0.718	3981.86	0.66493	3981.86	0.6283	3981.86
0.717973	3981.38	0.664889	3981.38	0.628313	3981.38
0.717961	3980.9	0.664886	3980.9	0.628337	3980.9
0.717965	3980.41	0.664914	3980.41	0.62837	3980.41
0.717986	3979.93	0.664965	3979.93	0.628407	3979.93
0.718027	3979.45	0.665035	3979.45	0.628449	3979.45
0.71809	3978.97	0.66512	3978.97	0.628494	3978.97
0.718172	3978.49	0.665215	3978.49	0.62854	3978.49
0.718264	3978	0.665311	3978	0.628584	3978
0.718357	3977.52	0.665399	3977.52	0.628625	3977.52
0.718434	3977.04	0.66547	3977.04	0.628658	3977.04
0.718485	3976.56	0.665521	3976.56	0.628683	3976.56
0.718506	3976.07	0.665549	3976.07	0.628702	3976.07
0.718505	3975.59	0.665561	3975.59	0.628718	3975.59
0.718493	3975.11	0.665566	3975.11	0.628736	3975.11
0.718486	3974.63	0.665574	3974.63	0.628759	3974.63
0.718489	3974.15	0.665594	3974.15	0.628788	3974.15
0.718505	3973.66	0.665632	3973.66	0.62882	3973.66
0.718529	3973.18	0.665685	3973.18	0.628853	3973.18
0.718556	3972.7	0.665746	3972.7	0.628882	3972.7
0.718583	3972.22	0.665801	3972.22	0.628906	3972.22
0.718608	3971.73	0.665838	3971.73	0.628924	3971.73
0.718637	3971.25	0.665857	3971.25	0.628941	3971.25
0.718673	3970.77	0.665869	3970.77	0.62896	3970.77
0.718719	3970.29	0.665891	3970.29	0.628988	3970.29
0.718773	3969.81	0.665936	3969.81	0.629026	3969.81
0.71883	3969.32	0.666002	3969.32	0.629073	3969.32
0.71888	3968.84	0.666072	3968.84	0.629122	3968.84
0.718919	3968.36	0.66613	3968.36	0.629165	3968.36
0.718944	3967.88	0.666167	3967.88	0.629199	3967.88
0.71896	3967.39	0.666188	3967.39	0.629224	3967.39
0.71897	3966.91	0.666203	3966.91	0.629243	3966.91
0.718982	3966.43	0.666226	3966.43	0.629263	3966.43
0.718998	3965.95	0.66626	3965.95	0.629284	3965.95
0.719022	3965.47	0.666302	3965.47	0.629308	3965.47
0.719056	3964.98	0.666343	3964.98	0.629331	3964.98
0.719098	3964.5	0.66638	3964.5	0.629355	3964.5
0.719148	3964.02	0.666415	3964.02	0.629381	3964.02
0.719201	3963.54	0.666462	3963.54	0.629416	3963.54
0.719256	3963.06	0.666537	3963.06	0.629467	3963.06
0.719308	3962.57	0.666648	3962.57	0.629532	3962.57
0.719354	3962.09	0.666782	3962.09	0.629604	3962.09
0.719392	3961.61	0.666915	3961.61	0.629668	3961.61
0.71942	3961.13	0.66702	3961.13	0.629716	3961.13
0.71944	3960.64	0.667084	3960.64	0.629745	3960.64
0.719456	3960.16	0.667113	3960.16	0.629761	3960.16
0.719474	3959.68	0.667127	3959.68	0.629776	3959.68
0.719497	3959.2	0.667148	3959.2	0.629797	3959.2
0.719526	3958.72	0.667188	3958.72	0.62983	3958.72
0.719557	3958.23	0.667252	3958.23	0.629873	3958.23
0.71959	3957.75	0.667334	3957.75	0.62992	3957.75
0.719623	3957.27	0.667423	3957.27	0.629966	3957.27
0.719653	3956.79	0.667505	3956.79	0.630006	3956.79
0.719682	3956.3	0.667572	3956.3	0.630037	3956.3
0.71971	3955.82	0.667621	3955.82	0.630063	3955.82
0.719738	3955.34	0.667661	3955.34	0.630087	3955.34
0.719769	3954.86	0.667704	3954.86	0.630115	3954.86
0.719806	3954.38	0.667762	3954.38	0.63015	3954.38
0.719849	3953.89	0.667834	3953.89	0.630191	3953.89
0.719897	3953.41	0.667911	3953.41	0.630232	3953.41
0.719947	3952.93	0.667979	3952.93	0.630268	3952.93
0.719997	3952.45	0.668028	3952.45	0.630296	3952.45
0.720046	3951.97	0.668069	3951.97	0.630321	3951.97
0.720096	3951.48	0.668122	3951.48	0.630353	3951.48
0.720144	3951	0.66821	3951	0.6304	3951
0.720189	3950.52	0.668334	3950.52	0.630462	3950.52
0.720222	3950.04	0.668477	3950.04	0.630531	3950.04
0.720234	3949.55	0.668611	3949.55	0.630598	3949.55
0.720222	3949.07	0.668723	3949.07	0.630657	3949.07
0.720195	3948.59	0.668814	3948.59	0.630713	3948.59
0.720169	3948.11	0.668896	3948.11	0.630769	3948.11
0.720158	3947.63	0.668968	3947.63	0.630822	3947.63
0.720174	3947.14	0.669018	3947.14	0.630866	3947.14
0.720218	3946.66	0.669027	3946.66	0.630891	3946.66
0.720286	3946.18	0.668986	3946.18	0.630891	3946.18
0.720369	3945.7	0.66891	3945.7	0.630872	3945.7
0.72046	3945.21	0.668833	3945.21	0.630849	3945.21
0.720552	3944.73	0.668805	3944.73	0.630842	3944.73
0.720643	3944.25	0.668869	3944.25	0.630871	3944.25
0.720724	3943.77	0.669043	3943.77	0.630946	3943.77
0.720788	3943.29	0.669308	3943.29	0.631059	3943.29
0.72083	3942.8	0.669605	3942.8	0.631189	3942.8
0.720846	3942.32	0.669857	3942.32	0.631302	3942.32
0.720838	3941.84	0.670004	3941.84	0.631374	3941.84
0.720817	3941.36	0.67003	3941.36	0.631396	3941.36
0.720793	3940.87	0.669963	3940.87	0.631383	3940.87
0.720776	3940.39	0.669854	3940.39	0.631356	3940.39
0.720772	3939.91	0.669755	3939.91	0.631337	3939.91
0.72078	3939.43	0.669698	3939.43	0.631338	3939.43
0.7208	3938.95	0.669692	3938.95	0.631359	3938.95
0.720833	3938.46	0.669729	3938.46	0.631396	3938.46
0.72088	3937.98	0.669795	3937.98	0.631441	3937.98
0.720947	3937.5	0.669875	3937.5	0.631489	3937.5
0.721033	3937.02	0.669958	3937.02	0.631538	3937.02
0.721132	3936.54	0.670034	3936.54	0.631585	3936.54
0.72123	3936.05	0.670093	3936.05	0.631627	3936.05
0.721308	3935.57	0.670124	3935.57	0.631657	3935.57
0.721348	3935.09	0.670128	3935.09	0.63167	3935.09
0.721343	3934.61	0.670115	3934.61	0.631667	3934.61
0.721298	3934.12	0.670114	3934.12	0.631665	3934.12
0.721235	3933.64	0.670157	3933.64	0.63168	3933.64
0.721182	3933.16	0.670266	3933.16	0.63173	3933.16
0.721165	3932.68	0.670435	3932.68	0.631813	3932.68
0.721196	3932.2	0.670635	3932.2	0.631913	3932.2
0.721267	3931.71	0.670822	3931.71	0.632005	3931.71
0.721362	3931.23	0.670965	3931.23	0.632076	3931.23
0.721458	3930.75	0.671055	3930.75	0.632123	3930.75
0.721537	3930.27	0.671095	3930.27	0.632155	3930.27
0.721592	3929.78	0.671097	3929.78	0.632181	3929.78
0.721625	3929.3	0.671064	3929.3	0.632201	3929.3
0.721646	3928.82	0.670995	3928.82	0.632211	3928.82
0.721665	3928.34	0.670892	3928.34	0.632202	3928.34
0.721691	3927.86	0.67077	3927.86	0.632177	3927.86
0.721732	3927.37	0.670659	3927.37	0.632144	3927.37
0.721789	3926.89	0.670598	3926.89	0.632122	3926.89
0.721861	3926.41	0.670621	3926.41	0.632132	3926.41
0.721943	3925.93	0.670748	3925.93	0.632189	3925.93
0.722027	3925.45	0.670964	3925.45	0.63229	3925.45
0.722101	3924.96	0.671226	3924.96	0.632418	3924.96
0.722155	3924.48	0.671472	3924.48	0.632542	3924.48
0.722184	3924	0.671642	3924	0.632635	3924
0.72219	3923.52	0.671704	3923.52	0.63268	3923.52
0.722176	3923.03	0.671657	3923.03	0.632675	3923.03
0.722152	3922.55	0.671533	3922.55	0.632638	3922.55
0.722129	3922.07	0.671379	3922.07	0.632592	3922.07
0.722116	3921.59	0.671246	3921.59	0.632567	3921.59
0.722115	3921.11	0.671168	3921.11	0.632578	3921.11
0.722125	3920.62	0.671149	3920.62	0.632624	3920.62
0.722139	3920.14	0.671171	3920.14	0.632681	3920.14
0.722145	3919.66	0.671208	3919.66	0.632725	3919.66
0.722139	3919.18	0.671247	3919.18	0.632742	3919.18
0.722122	3918.69	0.671304	3918.69	0.632747	3918.69
0.722105	3918.21	0.671407	3918.21	0.632771	3918.21
0.722101	3917.73	0.671581	3917.73	0.632839	3917.73
0.722123	3917.25	0.671818	3917.25	0.632949	3917.25
0.722176	3916.77	0.672078	3916.77	0.633076	3916.77
0.72225	3916.28	0.672304	3916.28	0.633182	3916.28
0.72233	3915.8	0.672449	3915.8	0.633241	3915.8
0.722402	3915.32	0.672499	3915.32	0.633249	3915.32
0.722458	3914.84	0.672472	3914.84	0.633225	3914.84
0.722498	3914.35	0.672401	3914.35	0.633191	3914.35
0.722528	3913.87	0.672323	3913.87	0.633169	3913.87
0.722556	3913.39	0.672264	3913.39	0.633168	3913.39
0.722587	3912.91	0.672235	3912.91	0.63319	3912.91
0.722623	3912.43	0.672239	3912.43	0.633229	3912.43
0.722664	3911.94	0.672271	3911.94	0.633278	3911.94
0.722705	3911.46	0.67232	3911.46	0.633331	3911.46
0.722743	3910.98	0.672377	3910.98	0.633383	3910.98
0.722777	3910.5	0.67243	3910.5	0.633429	3910.5
0.722806	3910.02	0.672469	3910.02	0.633466	3910.02
0.722834	3909.53	0.672484	3909.53	0.633493	3909.53
0.722865	3909.05	0.672473	3909.05	0.633508	3909.05
0.722906	3908.57	0.67244	3908.57	0.633512	3908.57
0.722959	3908.09	0.672395	3908.09	0.633506	3908.09
0.723026	3907.6	0.672358	3907.6	0.633495	3907.6
0.723104	3907.12	0.672352	3907.12	0.633489	3907.12
0.723184	3906.64	0.672399	3906.64	0.633498	3906.64
0.723256	3906.16	0.672513	3906.16	0.633536	3906.16
0.723309	3905.68	0.6727	3905.68	0.633613	3905.68
0.723336	3905.19	0.672948	3905.19	0.63373	3905.19
0.723338	3904.71	0.673231	3904.71	0.633873	3904.71
0.723321	3904.23	0.67351	3904.23	0.634018	3904.23
0.723295	3903.75	0.673755	3903.75	0.63414	3903.75
0.723271	3903.26	0.673952	3903.26	0.634231	3903.26
0.723261	3902.78	0.674104	3902.78	0.634298	3902.78
0.723273	3902.3	0.674221	3902.3	0.634353	3902.3
0.723311	3901.82	0.674313	3901.82	0.634405	3901.82
0.723378	3901.34	0.674393	3901.34	0.634458	3901.34
0.72347	3900.85	0.674486	3900.85	0.634521	3900.85
0.723577	3900.37	0.674622	3900.37	0.634606	3900.37
0.723684	3899.89	0.674818	3899.89	0.634722	3899.89
0.723773	3899.41	0.675054	3899.41	0.634857	3899.41
0.723831	3898.93	0.675274	3898.93	0.634978	3898.93
0.723851	3898.44	0.675409	3898.44	0.635049	3898.44
0.723835	3897.96	0.675414	3897.96	0.63505	3897.96
0.723796	3897.48	0.675289	3897.48	0.634988	3897.48
0.723751	3897	0.675071	3897	0.634892	3897
0.723716	3896.51	0.674816	3896.51	0.63479	3896.51
0.723703	3896.03	0.674576	3896.03	0.634706	3896.03
0.723721	3895.55	0.674382	3895.55	0.634648	3895.55
0.72377	3895.07	0.67425	3895.07	0.634611	3895.07
0.723846	3894.59	0.674177	3894.59	0.634589	3894.59
0.723938	3894.1	0.674161	3894.1	0.634575	3894.1
0.724036	3893.62	0.674208	3893.62	0.634575	3893.62
0.724125	3893.14	0.674336	3893.14	0.634609	3893.14
0.724196	3892.66	0.674565	3892.66	0.634701	3892.66
0.724244	3892.17	0.674893	3892.17	0.634861	3892.17
0.724267	3891.69	0.675276	3891.69	0.635073	3891.69
0.724269	3891.21	0.675629	3891.21	0.635288	3891.21
0.724253	3890.73	0.675854	3890.73	0.635447	3890.73
0.724229	3890.25	0.675888	3890.25	0.635508	3890.25
0.724207	3889.76	0.675724	3889.76	0.635463	3889.76
0.724197	3889.28	0.675413	3889.28	0.635336	3889.28
0.724209	3888.8	0.675043	3888.8	0.63517	3888.8
0.724248	3888.32	0.674717	3888.32	0.635019	3888.32
0.72432	3887.83	0.674536	3887.83	0.634934	3887.83
0.724424	3887.35	0.674582	3887.35	0.634959	3887.35
0.724556	3886.87	0.674887	3886.87	0.635117	3886.87
0.724703	3886.39	0.675411	3886.39	0.635391	3886.39
0.724846	3885.91	0.676034	3885.91	0.63572	3885.91
0.724964	3885.42	0.676588	3885.42	0.636017	3885.42
0.725043	3884.94	0.676928	3884.94	0.636205	3884.94
0.725077	3884.46	0.676982	3884.46	0.636252	3884.46
0.725074	3883.98	0.676771	3883.98	0.636174	3883.98
0.725046	3883.5	0.67638	3883.5	0.636019	3883.5
0.725009	3883.01	0.675925	3883.01	0.635844	3883.01
0.724974	3882.53	0.675525	3882.53	0.635705	3882.53
0.724948	3882.05	0.675282	3882.05	0.635643	3882.05
0.724934	3881.57	0.675259	3881.57	0.635683	3881.57
0.724929	3881.08	0.675462	3881.08	0.635818	3881.08
0.724928	3880.6	0.675821	3880.6	0.636013	3880.6
0.724924	3880.12	0.67621	3880.12	0.636206	3880.12
0.724913	3879.64	0.676497	3879.64	0.636338	3879.64
0.724896	3879.16	0.676597	3879.16	0.636372	3879.16
0.724879	3878.67	0.676494	3878.67	0.636311	3878.67
0.724869	3878.19	0.676233	3878.19	0.636182	3878.19
0.724875	3877.71	0.675884	3877.71	0.636025	3877.71
0.724899	3877.23	0.675523	3877.23	0.635877	3877.23
0.724943	3876.74	0.675218	3876.74	0.635769	3876.74
0.725005	3876.26	0.675026	3876.26	0.635723	3876.26
0.725079	3875.78	0.674989	3875.78	0.635755	3875.78
0.725158	3875.3	0.675123	3875.3	0.635866	3875.3
0.725235	3874.82	0.675393	3874.82	0.636036	3874.82
0.725299	3874.33	0.675713	3874.33	0.636221	3874.33
0.725344	3873.85	0.675963	3873.85	0.636364	3873.85
0.725363	3873.37	0.676044	3873.37	0.636418	3873.37
0.725357	3872.89	0.675923	3872.89	0.636371	3872.89
0.725329	3872.41	0.675654	3872.41	0.636252	3872.41
0.725288	3871.92	0.675364	3871.92	0.636122	3871.92
0.725244	3871.44	0.6752	3871.44	0.636056	3871.44
0.725209	3870.96	0.675277	3870.96	0.636109	3870.96
0.725197	3870.48	0.675626	3870.48	0.636291	3870.48
0.725212	3869.99	0.676163	3869.99	0.63656	3869.99
0.725255	3869.51	0.676717	3869.51	0.636834	3869.51
0.725318	3869.03	0.67711	3869.03	0.63703	3869.03
0.725392	3868.55	0.67723	3868.55	0.637098	3868.55
0.72547	3868.07	0.677071	3868.07	0.637037	3868.07
0.725543	3867.58	0.676718	3867.58	0.636889	3867.58
0.725608	3867.1	0.676308	3867.1	0.636721	3867.1
0.725665	3866.62	0.675984	3866.62	0.636597	3866.62
0.725717	3866.14	0.675856	3866.14	0.636565	3866.14
0.725771	3865.65	0.67596	3865.65	0.636635	3865.65
0.725834	3865.17	0.676249	3865.17	0.636779	3865.17
0.725903	3864.69	0.676617	3864.69	0.636945	3864.69
0.725973	3864.21	0.676947	3864.21	0.637083	3864.21
0.726036	3863.73	0.677171	3863.73	0.637167	3863.73
0.726084	3863.24	0.677287	3863.24	0.637205	3863.24
0.726115	3862.76	0.677336	3862.76	0.63722	3862.76
0.726128	3862.28	0.677364	3862.28	0.637235	3862.28
0.726128	3861.8	0.677385	3861.8	0.637258	3861.8
0.726121	3861.31	0.677383	3861.31	0.63728	3861.31
0.726112	3860.83	0.67733	3860.83	0.637286	3860.83
0.726103	3860.35	0.677208	3860.35	0.637268	3860.35
0.7261	3859.87	0.677026	3859.87	0.637228	3859.87
0.726103	3859.39	0.676809	3859.39	0.637178	3859.39
0.726112	3858.9	0.67658	3858.9	0.637127	3858.9
0.726124	3858.42	0.676346	3858.42	0.637073	3858.42
0.726131	3857.94	0.676081	3857.94	0.637002	3857.94
0.726119	3857.46	0.675735	3857.46	0.636893	3857.46
0.726072	3856.98	0.675262	3856.98	0.63673	3856.98
0.725975	3856.49	0.674659	3856.49	0.636527	3856.49
0.725822	3856.01	0.674004	3856.01	0.636335	3856.01
0.725621	3855.53	0.673454	3855.53	0.636235	3855.53
0.725413	3855.05	0.673212	3855.05	0.636308	3855.05
0.725254	3854.56	0.673445	3854.56	0.636591	3854.56
0.725198	3854.08	0.674189	3854.08	0.63705	3854.08
0.725267	3853.6	0.675316	3853.6	0.637585	3853.6
0.725443	3853.12	0.676586	3853.12	0.638085	3853.12
0.72569	3852.64	0.677754	3852.64	0.638469	3852.64
0.725963	3852.15	0.678651	3852.15	0.638708	3852.15
0.726224	3851.67	0.679205	3851.67	0.638806	3851.67
0.726451	3851.19	0.679431	3851.19	0.638791	3851.19
0.726637	3850.71	0.679402	3850.71	0.6387	3850.71
0.726786	3850.22	0.67922	3850.22	0.638574	3850.22
0.726907	3849.74	0.678983	3849.74	0.638446	3849.74
0.727009	3849.26	0.678762	3849.26	0.63834	3849.26
0.727105	3848.78	0.678595	3848.78	0.638266	3848.78
0.727203	3848.3	0.67849	3848.3	0.638224	3848.3
0.72731	3847.81	0.678434	3847.81	0.638206	3847.81
0.727421	3847.33	0.678405	3847.33	0.638202	3847.33
0.72753	3846.85	0.678379	3846.85	0.638204	3846.85
0.727627	3846.37	0.678344	3846.37	0.638208	3846.37
0.727703	3845.89	0.678302	3845.89	0.638216	3845.89
0.727752	3845.4	0.678269	3845.4	0.638236	3845.4
0.727772	3844.92	0.678262	3844.92	0.638273	3844.92
0.727767	3844.44	0.678283	3844.44	0.638328	3844.44
0.727742	3843.96	0.67831	3843.96	0.63839	3843.96
0.727706	3843.47	0.678305	3843.47	0.638442	3843.47
0.727669	3842.99	0.678241	3842.99	0.638472	3842.99
0.727639	3842.51	0.678121	3842.51	0.638479	3842.51
0.727624	3842.03	0.677981	3842.03	0.638472	3842.03
0.727629	3841.55	0.67787	3841.55	0.638464	3841.55
0.727655	3841.06	0.677822	3841.06	0.638462	3841.06
0.727697	3840.58	0.677847	3840.58	0.638465	3840.58
0.727748	3840.1	0.677944	3840.1	0.638478	3840.1
0.727801	3839.62	0.678129	3839.62	0.638519	3839.62
0.72786	3839.13	0.678436	3839.13	0.638616	3839.13
0.727934	3838.65	0.678896	3838.65	0.638791	3838.65
0.728041	3838.17	0.679486	3838.17	0.639039	3838.17
0.728185	3837.69	0.680117	3837.69	0.639317	3837.69
0.728353	3837.21	0.680657	3837.21	0.639563	3837.21
0.728515	3836.72	0.681006	3836.72	0.639731	3836.72
0.728636	3836.24	0.681126	3836.24	0.639803	3836.24
0.72869	3835.76	0.681044	3835.76	0.639794	3835.76
0.728671	3835.28	0.680816	3835.28	0.639727	3835.28
0.728594	3834.79	0.680492	3834.79	0.639628	3834.79
0.728485	3834.31	0.680119	3834.31	0.639514	3834.31
0.728372	3833.83	0.679743	3833.83	0.639402	3833.83
0.728275	3833.35	0.679427	3833.35	0.639314	3833.35
0.728206	3832.87	0.679234	3832.87	0.639274	3832.87
0.728167	3832.38	0.6792	3832.38	0.639295	3832.38
0.728159	3831.9	0.679312	3831.9	0.639369	3831.9
0.728176	3831.42	0.679497	3831.42	0.639467	3831.42
0.728212	3830.94	0.679664	3830.94	0.639552	3830.94
0.72826	3830.46	0.679742	3830.46	0.639599	3830.46
0.728316	3829.97	0.679709	3829.97	0.639601	3829.97
0.728379	3829.49	0.679597	3829.49	0.639573	3829.49
0.728445	3829.01	0.679469	3829.01	0.639541	3829.01
0.728513	3828.53	0.67939	3828.53	0.639531	3828.53
0.728583	3828.04	0.679408	3828.04	0.639558	3828.04
0.728649	3827.56	0.679532	3827.56	0.639624	3827.56
0.72871	3827.08	0.679729	3827.08	0.639714	3827.08
0.728759	3826.6	0.679933	3826.6	0.639802	3826.6
0.728795	3826.12	0.680069	3826.12	0.639862	3826.12
0.728817	3825.63	0.680075	3825.63	0.639873	3825.63
0.728826	3825.15	0.679925	3825.15	0.639829	3825.15
0.728826	3824.67	0.679633	3824.67	0.639738	3824.67
0.728822	3824.19	0.679253	3824.19	0.639624	3824.19
0.728819	3823.7	0.678875	3823.7	0.639524	3823.7
0.728825	3823.22	0.678619	3823.22	0.639483	3823.22
0.728853	3822.74	0.678609	3822.74	0.639541	3822.74
0.728915	3822.26	0.678937	3822.26	0.639723	3822.26
0.729016	3821.78	0.679609	3821.78	0.640016	3821.78
0.729151	3821.29	0.680504	3821.29	0.640365	3821.29
0.729297	3820.81	0.681404	3820.81	0.640687	3820.81
0.729424	3820.33	0.682072	3820.33	0.640902	3820.33
0.72951	3819.85	0.682355	3819.85	0.640964	3819.85
0.729546	3819.37	0.68223	3819.37	0.640872	3819.37
0.729534	3818.88	0.681792	3818.88	0.640669	3818.88
0.729483	3818.4	0.681211	3818.4	0.640427	3818.4
0.729408	3817.92	0.680683	3817.92	0.640225	3817.92
0.729325	3817.44	0.680379	3817.44	0.640133	3817.44
0.729254	3816.95	0.680399	3816.95	0.64019	3816.95
0.72921	3816.47	0.680731	3816.47	0.640385	3816.47
0.729201	3815.99	0.681253	3815.99	0.64066	3815.99
0.729226	3815.51	0.68178	3815.51	0.640932	3815.51
0.729274	3815.03	0.682154	3815.03	0.64113	3815.03
0.729334	3814.54	0.682304	3814.54	0.641223	3814.54
0.729396	3814.06	0.682247	3814.06	0.641219	3814.06
0.729451	3813.58	0.682054	3813.58	0.641151	3813.58
0.729496	3813.1	0.681807	3813.1	0.641057	3813.1
0.729533	3812.61	0.681567	3812.61	0.640966	3812.61
0.729568	3812.13	0.681365	3812.13	0.640892	3812.13
0.729605	3811.65	0.681201	3811.65	0.640835	3811.65
0.729647	3811.17	0.681055	3811.17	0.640789	3811.17
0.729694	3810.69	0.680905	3810.69	0.640742	3810.69
0.729742	3810.2	0.680734	3810.2	0.640689	3810.2
0.729785	3809.72	0.68055	3809.72	0.640635	3809.72
0.729816	3809.24	0.680389	3809.24	0.640595	3809.24
0.729828	3808.76	0.680318	3808.76	0.6406	3808.76
0.729823	3808.27	0.680407	3808.27	0.640677	3808.27
0.729809	3807.79	0.680696	3807.79	0.64084	3807.79
0.729799	3807.31	0.681153	3807.31	0.641071	3807.31
0.729808	3806.83	0.681671	3806.83	0.641319	3806.83
0.729842	3806.35	0.682099	3806.35	0.641521	3806.35
0.729902	3805.86	0.682313	3805.86	0.641627	3805.86
0.72998	3805.38	0.682263	3805.38	0.64162	3805.38
0.730064	3804.9	0.681983	3804.9	0.641516	3804.9
0.730143	3804.42	0.681567	3804.42	0.641356	3804.42
0.730208	3803.94	0.681142	3803.94	0.641194	3803.94
0.730257	3803.45	0.680841	3803.45	0.641085	3803.45
0.730292	3802.97	0.680776	3802.97	0.641074	3802.97
0.73032	3802.49	0.681014	3802.49	0.641187	3802.49
0.730351	3802.01	0.68154	3802.01	0.641415	3802.01
0.730395	3801.52	0.682241	3801.52	0.641711	3801.52
0.730453	3801.04	0.682935	3801.04	0.642003	3801.04
0.730526	3800.56	0.683448	3800.56	0.642221	3800.56
0.730608	3800.08	0.683683	3800.08	0.642328	3800.08
0.730691	3799.6	0.683644	3799.6	0.642326	3799.6
0.730769	3799.11	0.683418	3799.11	0.642249	3799.11
0.730837	3798.63	0.683128	3798.63	0.642149	3798.63
0.730895	3798.15	0.682894	3798.15	0.642073	3798.15
0.730943	3797.67	0.6828	3797.67	0.642051	3797.67
0.730984	3797.18	0.682867	3797.18	0.64209	3797.18
0.731017	3796.7	0.683059	3796.7	0.642173	3796.7
0.731043	3796.22	0.683295	3796.22	0.64227	3796.22
0.731062	3795.74	0.683494	3795.74	0.642352	3795.74
0.731078	3795.26	0.683602	3795.26	0.642398	3795.26
0.731095	3794.77	0.683611	3794.77	0.642408	3794.77
0.731118	3794.29	0.683553	3794.29	0.642392	3794.29
0.731154	3793.81	0.683475	3793.81	0.64237	3793.81
0.731206	3793.33	0.68342	3793.33	0.642357	3793.33
0.731276	3792.84	0.683415	3792.84	0.642363	3792.84
0.731362	3792.36	0.683463	3792.36	0.642389	3792.36
0.731456	3791.88	0.683549	3791.88	0.64243	3791.88
0.731547	3791.4	0.683648	3791.4	0.642478	3791.4
0.731623	3790.92	0.683732	3790.92	0.642524	3790.92
0.731676	3790.43	0.683782	3790.43	0.642561	3790.43
0.731702	3789.95	0.683787	3789.95	0.642587	3789.95
0.731707	3789.47	0.683751	3789.47	0.642601	3789.47
0.731699	3788.99	0.683686	3788.99	0.642608	3788.99
0.73169	3788.51	0.683609	3788.51	0.642611	3788.51
0.73169	3788.02	0.683539	3788.02	0.642616	3788.02
0.731707	3787.54	0.683493	3787.54	0.642627	3787.54
0.731742	3787.06	0.683488	3787.06	0.642648	3787.06
0.731794	3786.58	0.683536	3786.58	0.642682	3786.58
0.731855	3786.09	0.683639	3786.09	0.642733	3786.09
0.731919	3785.61	0.683791	3785.61	0.642796	3785.61
0.731977	3785.13	0.683964	3785.13	0.642867	3785.13
0.732024	3784.65	0.684122	3784.65	0.642935	3784.65
0.732058	3784.17	0.684229	3784.17	0.642989	3784.17
0.732084	3783.68	0.684266	3783.68	0.643022	3783.68
0.732112	3783.2	0.684239	3783.2	0.643037	3783.2
0.732157	3782.72	0.684181	3782.72	0.643043	3782.72
0.732232	3782.24	0.684144	3782.24	0.643055	3782.24
0.732348	3781.75	0.684186	3781.75	0.643093	3781.75
0.732503	3781.27	0.684356	3781.27	0.643173	3781.27
0.732683	3780.79	0.684671	3780.79	0.643302	3780.79
0.732863	3780.31	0.685105	3780.31	0.643472	3780.31
0.733012	3779.83	0.68558	3779.83	0.643655	3779.83
0.733101	3779.34	0.685989	3779.34	0.643816	3779.34
0.733114	3778.86	0.686236	3778.86	0.64392	3778.86
0.733056	3778.38	0.686273	3778.38	0.643949	3778.38
0.732948	3777.9	0.686119	3777.9	0.643911	3777.9
0.73282	3777.42	0.685839	3777.42	0.643827	3777.42
0.732696	3776.93	0.685511	3776.93	0.643728	3776.93
0.732594	3776.45	0.685202	3776.45	0.643637	3776.45
0.732524	3775.97	0.684951	3775.97	0.643569	3775.97
0.732485	3775.49	0.684769	3775.49	0.64353	3775.49
0.732472	3775	0.684646	3775	0.643515	3775
0.732477	3774.52	0.68456	3774.52	0.643516	3774.52
0.732495	3774.04	0.68449	3774.04	0.643524	3774.04
0.732521	3773.56	0.684417	3773.56	0.643531	3773.56
0.732555	3773.08	0.684337	3773.08	0.643534	3773.08
0.732593	3772.59	0.684262	3772.59	0.643536	3772.59
0.732636	3772.11	0.684227	3772.11	0.643549	3772.11
0.732681	3771.63	0.684276	3771.63	0.64359	3771.63
0.732727	3771.15	0.68445	3771.15	0.643675	3771.15
0.732772	3770.66	0.684754	3770.66	0.643805	3770.66
0.732814	3770.18	0.685141	3770.18	0.643962	3770.18
0.73285	3769.7	0.685516	3769.7	0.644112	3769.7
0.732879	3769.22	0.685778	3769.22	0.644219	3769.22
0.7329	3768.74	0.685864	3768.74	0.644262	3768.74
0.732917	3768.25	0.685782	3768.25	0.644247	3768.25
0.732931	3767.77	0.685603	3767.77	0.644201	3767.77
0.732946	3767.29	0.685429	3767.29	0.644161	3767.29
0.732964	3766.81	0.685348	3766.81	0.644158	3766.81
0.732986	3766.32	0.6854	3766.32	0.644205	3766.32
0.73301	3765.84	0.685564	3765.84	0.644289	3765.84
0.733032	3765.36	0.685768	3765.36	0.644383	3765.36
0.733048	3764.88	0.685932	3764.88	0.644459	3764.88
0.733058	3764.4	0.685997	3764.4	0.644498	3764.4
0.733061	3763.91	0.685946	3763.91	0.644493	3763.91
0.733062	3763.43	0.685794	3763.43	0.644453	3763.43
0.733067	3762.95	0.685578	3762.95	0.644391	3762.95
0.733081	3762.47	0.685347	3762.47	0.644323	3762.47
0.733108	3761.99	0.685154	3761.99	0.64427	3761.99
0.733147	3761.5	0.685054	3761.5	0.644251	3761.5
0.733199	3761.02	0.685094	3761.02	0.644283	3761.02
0.733261	3760.54	0.68529	3760.54	0.64437	3760.54
0.733327	3760.06	0.685614	3760.06	0.644501	3760.06
0.733389	3759.57	0.685989	3759.57	0.644648	3759.57
0.73344	3759.09	0.686322	3759.09	0.64478	3759.09
0.733472	3758.61	0.686548	3758.61	0.644876	3758.61
0.733484	3758.13	0.686652	3758.13	0.644933	3758.13
0.733477	3757.65	0.686662	3757.65	0.644959	3757.65
0.733458	3757.16	0.686611	3757.16	0.644963	3757.16
0.733433	3756.68	0.686512	3756.68	0.644948	3756.68
0.733408	3756.2	0.686344	3756.2	0.644906	3756.2
0.733383	3755.72	0.686077	3755.72	0.644823	3755.72
0.733354	3755.23	0.685695	3755.23	0.6447	3755.23
0.733316	3754.75	0.685226	3754.75	0.644551	3754.75
0.733262	3754.27	0.684746	3754.27	0.64441	3754.27
0.733193	3753.79	0.68436	3753.79	0.644322	3753.79
0.733114	3753.31	0.684167	3753.31	0.644323	3753.31
0.733039	3752.82	0.684216	3752.82	0.644422	3752.82
0.732983	3752.34	0.684479	3752.34	0.644595	3752.34
0.732953	3751.86	0.68486	3751.86	0.644797	3751.86
0.732944	3751.38	0.685258	3751.38	0.644988	3751.38
0.732942	3750.9	0.685627	3750.9	0.645156	3750.9
0.732941	3750.41	0.685984	3750.41	0.645312	3750.41
0.732944	3749.93	0.686359	3749.93	0.645472	3749.93
0.732962	3749.45	0.686733	3749.45	0.645622	3749.45
0.733008	3748.97	0.687014	3748.97	0.645722	3748.97
0.733076	3748.48	0.687075	3748.48	0.645722	3748.48
0.733144	3748	0.686823	3748	0.645592	3748
0.733178	3747.52	0.686246	3747.52	0.645342	3747.52
0.733142	3747.04	0.685434	3747.04	0.645026	3747.04
0.733019	3746.56	0.684567	3746.56	0.64473	3746.56
0.732825	3746.07	0.68389	3746.07	0.644555	3746.07
0.732616	3745.59	0.683641	3745.59	0.644584	3745.59
0.732463	3745.11	0.683961	3745.11	0.644844	3745.11
0.732427	3744.63	0.684799	3744.63	0.645276	3744.63
0.732533	3744.14	0.685909	3744.14	0.64576	3744.14
0.732764	3743.66	0.686981	3743.66	0.646166	3743.66
0.733078	3743.18	0.687799	3743.18	0.646418	3743.18
0.733426	3742.7	0.688304	3742.7	0.64651	3742.7
0.733774	3742.22	0.68856	3742.22	0.646491	3742.22
0.734104	3741.73	0.68868	3741.73	0.64642	3741.73
0.73441	3741.25	0.688753	3741.25	0.646346	3741.25
0.734693	3740.77	0.688822	3740.77	0.646292	3740.77
0.734949	3740.29	0.688881	3740.29	0.646257	3740.29
0.735172	3739.8	0.688906	3739.8	0.646231	3739.8
0.73535	3739.32	0.688878	3739.32	0.646202	3739.32
0.735477	3738.84	0.688797	3738.84	0.646171	3738.84
0.735552	3738.36	0.688689	3738.36	0.646151	3738.36
0.735583	3737.88	0.688601	3737.88	0.646161	3737.88
0.735587	3737.39	0.688587	3737.39	0.646222	3737.39
0.735579	3736.91	0.688691	3736.91	0.646342	3736.91
0.735573	3736.43	0.688924	3736.43	0.64651	3736.43
0.735568	3735.95	0.689247	3735.95	0.646696	3735.95
0.735558	3735.47	0.68958	3735.47	0.646861	3735.47
0.735528	3734.98	0.689826	3734.98	0.646968	3734.98
0.735468	3734.5	0.689919	3734.5	0.646999	3734.5
0.735373	3734.02	0.689855	3734.02	0.646963	3734.02
0.735248	3733.54	0.689691	3733.54	0.646893	3733.54
0.735105	3733.05	0.689512	3733.05	0.646824	3733.05
0.734961	3732.57	0.68938	3732.57	0.646781	3732.57
0.734834	3732.09	0.689303	3732.09	0.646764	3732.09
0.734739	3731.61	0.689242	3731.61	0.646753	3731.61
0.73468	3731.13	0.689136	3731.13	0.646722	3731.13
0.734656	3730.64	0.688947	3730.64	0.646656	3730.64
0.734659	3730.16	0.688675	3730.16	0.646555	3730.16
0.734676	3729.68	0.688349	3729.68	0.646434	3729.68
0.734698	3729.2	0.68802	3729.2	0.646316	3729.2
0.73472	3728.71	0.687741	3728.71	0.646222	3728.71
0.734742	3728.23	0.68756	3728.23	0.64617	3728.23
0.734768	3727.75	0.687511	3727.75	0.646171	3727.75
0.734802	3727.27	0.687598	3727.27	0.646226	3727.27
0.734848	3726.79	0.687797	3726.79	0.646325	3726.79
0.734908	3726.3	0.688054	3726.3	0.646446	3726.3
0.73498	3725.82	0.688305	3725.82	0.646564	3725.82
0.735061	3725.34	0.688499	3725.34	0.64666	3725.34
0.735144	3724.86	0.688614	3724.86	0.646725	3724.86
0.735224	3724.38	0.688666	3724.38	0.646764	3724.38
0.735295	3723.89	0.688697	3723.89	0.646791	3723.89
0.735354	3723.41	0.688757	3723.41	0.646824	3723.41
0.735402	3722.93	0.688869	3722.93	0.646872	3722.93
0.735437	3722.45	0.689023	3722.45	0.64693	3722.45
0.735461	3721.96	0.689174	3721.96	0.646984	3721.96
0.735475	3721.48	0.689278	3721.48	0.647022	3721.48
0.735485	3721	0.689318	3721	0.647036	3721
0.735494	3720.52	0.689312	3720.52	0.647034	3720.52
0.735507	3720.04	0.689301	3720.04	0.64703	3720.04
0.735525	3719.55	0.689316	3719.55	0.647036	3719.55
0.735543	3719.07	0.689363	3719.07	0.647054	3719.07
0.735555	3718.59	0.689416	3718.59	0.647078	3718.59
0.735556	3718.11	0.689436	3718.11	0.647093	3718.11
0.735539	3717.62	0.68939	3717.62	0.647091	3717.62
0.735505	3717.14	0.68927	3717.14	0.647066	3717.14
0.73546	3716.66	0.689082	3716.66	0.647022	3716.66
0.735412	3716.18	0.688843	3716.18	0.64696	3716.18
0.735371	3715.7	0.688572	3715.7	0.646885	3715.7
0.735345	3715.21	0.688282	3715.21	0.646801	3715.21
0.735338	3714.73	0.687997	3714.73	0.646719	3714.73
0.73535	3714.25	0.687759	3714.25	0.646657	3714.25
0.735378	3713.77	0.687629	3713.77	0.646643	3713.77
0.735419	3713.28	0.687672	3713.28	0.646701	3713.28
0.735474	3712.8	0.687923	3712.8	0.646838	3712.8
0.735545	3712.32	0.688351	3712.32	0.647036	3712.32
0.735628	3711.84	0.688868	3711.84	0.647252	3711.84
0.735712	3711.36	0.689362	3711.36	0.647442	3711.36
0.735781	3710.87	0.68976	3710.87	0.64758	3710.87
0.735824	3710.39	0.690043	3710.39	0.647666	3710.39
0.735837	3709.91	0.69023	3709.91	0.647714	3709.91
0.735823	3709.43	0.690343	3709.43	0.647735	3709.43
0.73579	3708.95	0.690384	3708.95	0.647731	3708.95
0.73575	3708.46	0.690345	3708.46	0.647699	3708.46
0.735713	3707.98	0.690227	3707.98	0.647639	3707.98
0.735686	3707.5	0.690049	3707.5	0.647557	3707.5
0.735669	3707.02	0.689843	3707.02	0.647467	3707.02
0.735664	3706.53	0.689638	3706.53	0.647382	3706.53
0.735669	3706.05	0.689447	3706.05	0.647308	3706.05
0.735679	3705.57	0.68927	3705.57	0.647247	3705.57
0.735691	3705.09	0.689101	3705.09	0.647196	3705.09
0.735705	3704.61	0.68894	3704.61	0.647154	3704.61
0.735719	3704.12	0.688807	3704.12	0.647128	3704.12
0.735734	3703.64	0.688738	3703.64	0.647128	3703.64
0.73575	3703.16	0.688772	3703.16	0.647165	3703.16
0.735766	3702.68	0.68893	3702.68	0.647242	3702.68
0.735777	3702.19	0.68919	3702.19	0.647348	3702.19
0.735779	3701.71	0.68949	3701.71	0.647457	3701.71
0.735766	3701.23	0.689747	3701.23	0.647538	3701.23
0.735737	3700.75	0.689898	3700.75	0.64757	3700.75
0.735697	3700.27	0.689923	3700.27	0.647548	3700.27
0.735655	3699.78	0.689849	3699.78	0.647486	3699.78
0.73562	3699.3	0.689725	3699.3	0.647406	3699.3
0.7356	3698.82	0.689606	3698.82	0.647328	3698.82
0.735598	3698.34	0.68953	3698.34	0.647267	3698.34
0.735612	3697.86	0.689512	3697.86	0.647227	3697.86
0.735634	3697.37	0.689541	3697.37	0.647203	3697.37
0.735652	3696.89	0.689587	3696.89	0.647186	3696.89
0.73565	3696.41	0.689608	3696.41	0.647162	3696.41
0.735618	3695.93	0.689563	3695.93	0.647117	3695.93
0.73555	3695.44	0.689424	3695.44	0.647043	3695.44
0.735449	3694.96	0.689186	3694.96	0.646935	3694.96
0.735326	3694.48	0.688868	3694.48	0.646797	3694.48
0.735199	3694	0.688511	3694	0.646642	3694
0.735086	3693.52	0.688175	3693.52	0.646488	3693.52
0.735006	3693.03	0.68793	3693.03	0.64636	3693.03
0.734978	3692.55	0.687845	3692.55	0.646285	3692.55
0.735014	3692.07	0.687966	3692.07	0.646277	3692.07
0.735121	3691.59	0.6883	3691.59	0.646337	3691.59
0.735292	3691.1	0.688804	3691.1	0.646449	3691.1
0.735498	3690.62	0.689402	3690.62	0.646591	3690.62
0.735696	3690.14	0.690019	3690.14	0.646743	3690.14
0.735829	3689.66	0.69059	3689.66	0.646891	3689.66
0.735852	3689.18	0.691053	3689.18	0.647018	3689.18
0.73574	3688.69	0.691342	3688.69	0.647095	3688.69
0.735499	3688.21	0.691385	3688.21	0.647085	3688.21
0.735165	3687.73	0.691141	3687.73	0.646963	3687.73
0.734792	3687.25	0.690634	3687.25	0.64673	3687.25
0.734428	3686.76	0.689951	3686.76	0.646422	3686.76
0.734107	3686.28	0.689205	3686.28	0.646087	3686.28
0.733841	3685.8	0.688501	3685.8	0.645769	3685.8
0.733627	3685.32	0.687904	3685.32	0.645497	3685.32
0.733456	3684.84	0.687432	3684.84	0.645278	3684.84
0.733315	3684.35	0.687068	3684.35	0.645103	3684.35
0.733189	3683.87	0.686777	3683.87	0.644957	3683.87
0.733073	3683.39	0.686526	3683.39	0.644828	3683.39
0.732962	3682.91	0.686293	3682.91	0.644706	3682.91
0.732857	3682.43	0.686073	3682.43	0.644589	3682.43
0.732764	3681.94	0.685874	3681.94	0.644479	3681.94
0.732684	3681.46	0.685709	3681.46	0.644384	3681.46
0.732622	3680.98	0.685588	3680.98	0.644307	3680.98
0.732576	3680.5	0.685504	3680.5	0.644249	3680.5
0.732544	3680.01	0.685429	3680.01	0.644198	3680.01
0.732524	3679.53	0.685314	3679.53	0.644138	3679.53
0.732509	3679.05	0.685109	3679.05	0.64405	3679.05
0.732491	3678.57	0.684797	3678.57	0.643931	3678.57
0.732468	3678.09	0.684423	3678.09	0.643805	3678.09
0.732443	3677.6	0.6841	3677.6	0.643724	3677.6
0.73243	3677.12	0.683987	3677.12	0.643756	3677.12
0.732451	3676.64	0.684234	3676.64	0.643955	3676.64
0.73253	3676.16	0.684902	3676.16	0.644329	3676.16
0.73267	3675.67	0.685898	3675.67	0.644817	3675.67
0.732849	3675.19	0.686972	3675.19	0.645301	3675.19
0.733029	3674.71	0.687821	3674.71	0.645658	3674.71
0.733172	3674.23	0.688228	3674.23	0.645804	3674.23
0.733259	3673.75	0.688134	3673.75	0.645732	3673.75
0.73329	3673.26	0.687636	3673.26	0.645497	3673.26
0.733276	3672.78	0.686928	3672.78	0.645195	3672.78
0.733239	3672.3	0.686233	3672.3	0.644932	3672.3
0.733205	3671.82	0.685751	3671.82	0.64479	3671.82
0.733199	3671.34	0.685606	3671.34	0.644812	3671.34
0.733236	3670.85	0.685816	3670.85	0.644985	3670.85
0.733315	3670.37	0.686301	3670.37	0.645254	3670.37
0.73342	3669.89	0.686914	3669.89	0.645544	3669.89
0.733525	3669.41	0.687502	3669.41	0.645787	3669.41
0.733608	3668.92	0.687951	3668.92	0.645943	3668.92
0.733657	3668.44	0.688203	3668.44	0.645999	3668.44
0.733669	3667.96	0.68825	3667.96	0.645962	3667.96
0.73365	3667.48	0.688122	3667.48	0.645853	3667.48
0.733609	3667	0.687875	3667	0.645702	3667
0.733556	3666.51	0.687573	3666.51	0.645541	3666.51
0.733499	3666.03	0.687272	3666.03	0.645394	3666.03
0.733446	3665.55	0.687014	3665.55	0.645278	3665.55
0.733404	3665.07	0.686822	3665.07	0.645196	3665.07
0.733381	3664.58	0.686708	3664.58	0.645147	3664.58
0.733384	3664.1	0.686674	3664.1	0.645125	3664.1
0.733419	3663.62	0.686722	3663.62	0.645127	3663.62
0.733495	3663.14	0.686851	3663.14	0.645153	3663.14
0.73361	3662.66	0.687053	3662.66	0.645201	3662.66
0.73376	3662.17	0.68731	3662.17	0.645268	3662.17
0.733927	3661.69	0.687588	3661.69	0.645343	3661.69
0.734088	3661.21	0.687842	3661.21	0.645409	3661.21
0.734214	3660.73	0.68802	3660.73	0.645441	3660.73
0.734284	3660.24	0.688072	3660.24	0.645417	3660.24
0.734281	3659.76	0.687971	3659.76	0.645322	3659.76
0.734205	3659.28	0.687715	3659.28	0.645159	3659.28
0.734061	3658.8	0.687341	3658.8	0.644945	3658.8
0.733864	3658.32	0.686917	3658.32	0.644718	3658.32
0.733629	3657.83	0.686528	3657.83	0.644522	3657.83
0.733373	3657.35	0.686251	3657.35	0.644395	3657.35
0.733118	3656.87	0.686121	3656.87	0.64435	3656.87
0.73288	3656.39	0.686111	3656.39	0.644365	3656.39
0.732676	3655.91	0.686139	3655.91	0.644389	3655.91
0.732513	3655.42	0.68611	3655.42	0.64437	3655.42
0.732398	3654.94	0.685959	3654.94	0.644276	3654.94
0.732335	3654.46	0.685682	3654.46	0.644108	3654.46
0.732326	3653.98	0.685323	3653.98	0.643895	3653.98
0.732374	3653.49	0.684963	3653.49	0.643683	3653.49
0.732479	3653.01	0.684692	3653.01	0.643517	3653.01
0.732632	3652.53	0.684587	3652.53	0.64343	3652.53
0.732811	3652.05	0.684685	3652.05	0.643431	3652.05
0.732978	3651.57	0.684967	3651.57	0.643502	3651.57
0.733086	3651.08	0.685355	3651.08	0.643602	3651.08
0.733094	3650.6	0.685732	3650.6	0.643681	3650.6
0.73298	3650.12	0.685989	3650.12	0.643701	3650.12
0.732755	3649.64	0.686069	3649.64	0.643649	3649.64
0.732461	3649.15	0.685993	3649.15	0.64354	3649.15
0.732151	3648.67	0.685834	3648.67	0.643405	3648.67
0.731869	3648.19	0.685675	3648.19	0.643274	3648.19
0.731637	3647.71	0.685558	3647.71	0.643155	3647.71
0.731453	3647.23	0.685467	3647.23	0.643039	3647.23
0.731299	3646.74	0.685344	3646.74	0.642898	3646.74
0.731153	3646.26	0.685128	3646.26	0.642708	3646.26
0.731001	3645.78	0.684788	3645.78	0.642462	3645.78
0.730838	3645.3	0.684341	3645.3	0.64217	3645.3
0.730667	3644.82	0.683836	3644.82	0.64186	3644.82
0.73049	3644.33	0.683334	3644.33	0.641558	3644.33
0.730314	3643.85	0.682887	3643.85	0.641285	3643.85
0.730142	3643.37	0.682522	3643.37	0.64105	3643.37
0.729976	3642.89	0.682239	3642.89	0.640849	3642.89
0.729818	3642.4	0.682019	3642.4	0.640669	3642.4
0.729665	3641.92	0.68183	3641.92	0.640497	3641.92
0.729518	3641.44	0.681642	3641.44	0.640324	3641.44
0.729374	3640.96	0.68144	3640.96	0.640145	3640.96
0.729233	3640.48	0.681222	3640.48	0.639961	3640.48
0.729094	3639.99	0.680996	3639.99	0.63978	3639.99
0.728955	3639.51	0.680778	3639.51	0.639608	3639.51
0.728814	3639.03	0.680575	3639.03	0.639446	3639.03
0.72867	3638.55	0.680389	3638.55	0.639291	3638.55
0.728523	3638.06	0.68021	3638.06	0.639136	3638.06
0.728371	3637.58	0.680024	3637.58	0.638972	3637.58
0.728218	3637.1	0.67982	3637.1	0.638789	3637.1
0.728063	3636.62	0.679596	3636.62	0.63859	3636.62
0.727906	3636.14	0.67936	3636.14	0.63838	3636.14
0.727747	3635.65	0.67913	3635.65	0.638172	3635.65
0.72758	3635.17	0.678917	3635.17	0.637979	3635.17
0.727404	3634.69	0.678722	3634.69	0.637804	3634.69
0.727217	3634.21	0.67852	3634.21	0.637637	3634.21
0.727019	3633.72	0.678267	3633.72	0.637456	3633.72
0.72681	3633.24	0.677908	3633.24	0.637231	3633.24
0.726591	3632.76	0.677406	3632.76	0.636944	3632.76
0.72636	3632.28	0.67676	3632.28	0.636591	3632.28
0.726114	3631.8	0.676014	3631.8	0.636195	3631.8
0.725847	3631.31	0.675262	3631.31	0.635804	3631.31
0.725561	3630.83	0.674626	3630.83	0.635478	3630.83
0.725263	3630.35	0.674231	3630.35	0.635273	3630.35
0.724973	3629.87	0.67416	3629.87	0.635216	3629.87
0.724711	3629.39	0.674404	3629.39	0.635281	3629.39
0.724487	3628.9	0.674853	3628.9	0.635395	3628.9
0.7243	3628.42	0.675327	3628.42	0.635459	3628.42
0.724137	3627.94	0.675662	3627.94	0.635403	3627.94
0.723985	3627.46	0.675769	3627.46	0.635206	3627.46
0.723832	3626.97	0.675648	3626.97	0.634896	3626.97
0.723669	3626.49	0.675349	3626.49	0.634522	3626.49
0.723491	3626.01	0.674941	3626.01	0.63413	3626.01
0.723298	3625.53	0.674483	3625.53	0.63375	3625.53
0.723093	3625.05	0.674014	3625.05	0.633394	3625.05
0.722884	3624.56	0.673558	3624.56	0.633063	3624.56
0.722682	3624.08	0.67313	3624.08	0.632757	3624.08
0.722494	3623.6	0.672736	3623.6	0.632476	3623.6
0.722325	3623.12	0.67237	3623.12	0.632217	3623.12
0.722166	3622.63	0.67202	3622.63	0.631972	3622.63
0.722003	3622.15	0.671669	3622.15	0.631731	3622.15
0.721816	3621.67	0.671306	3621.67	0.631486	3621.67
0.721585	3621.19	0.670934	3621.19	0.631238	3621.19
0.721302	3620.71	0.670569	3620.71	0.630989	3620.71
0.720974	3620.22	0.670233	3620.22	0.630749	3620.22
0.720617	3619.74	0.669944	3619.74	0.63052	3619.74
0.720252	3619.26	0.669697	3619.26	0.630295	3619.26
0.719895	3618.78	0.669472	3618.78	0.630064	3618.78
0.719557	3618.3	0.669234	3618.3	0.629815	3618.3
0.719236	3617.81	0.668946	3617.81	0.629539	3617.81
0.718929	3617.33	0.668583	3617.33	0.629228	3617.33
0.718629	3616.85	0.668138	3616.85	0.628883	3616.85
0.718328	3616.37	0.667624	3616.37	0.62851	3616.37
0.718021	3615.88	0.66707	3615.88	0.628123	3615.88
0.717702	3615.4	0.66651	3615.4	0.627737	3615.4
0.717369	3614.92	0.665977	3614.92	0.627367	3614.92
0.717019	3614.44	0.665489	3614.44	0.627023	3614.44
0.716656	3613.96	0.665055	3613.96	0.626711	3613.96
0.716283	3613.47	0.664667	3613.47	0.626431	3613.47
0.715907	3612.99	0.6643	3612.99	0.626168	3612.99
0.715535	3612.51	0.663912	3612.51	0.625896	3612.51
0.715166	3612.03	0.663459	3612.03	0.625585	3612.03
0.7148	3611.54	0.662923	3611.54	0.62522	3611.54
0.714429	3611.06	0.662323	3611.06	0.624817	3611.06
0.714052	3610.58	0.661715	3610.58	0.624413	3610.58
0.71367	3610.1	0.661164	3610.1	0.62405	3610.1
0.713296	3609.62	0.660722	3609.62	0.623751	3609.62
0.712948	3609.13	0.660403	3609.13	0.62351	3609.13
0.71264	3608.65	0.66019	3608.65	0.623298	3608.65
0.712376	3608.17	0.660047	3608.17	0.623086	3608.17
0.71215	3607.69	0.659935	3607.69	0.62286	3607.69
0.711947	3607.2	0.659819	3607.2	0.622616	3607.2
0.71175	3606.72	0.659661	3606.72	0.622356	3606.72
0.711542	3606.24	0.659428	3606.24	0.622078	3606.24
0.711311	3605.76	0.659099	3605.76	0.621775	3605.76
0.711052	3605.28	0.658673	3605.28	0.621443	3605.28
0.710766	3604.79	0.65817	3604.79	0.621088	3604.79
0.710457	3604.31	0.657623	3604.31	0.620718	3604.31
0.710135	3603.83	0.657068	3603.83	0.620345	3603.83
0.709809	3603.35	0.656537	3603.35	0.619974	3603.35
0.709486	3602.87	0.656056	3602.87	0.619616	3602.87
0.709178	3602.38	0.655645	3602.38	0.61928	3602.38
0.708892	3601.9	0.655315	3601.9	0.618977	3601.9
0.708637	3601.42	0.655061	3601.42	0.618716	3601.42
0.708407	3600.94	0.654857	3600.94	0.61849	3600.94
0.708186	3600.45	0.654654	3600.45	0.618275	3600.45
0.707947	3599.97	0.65439	3599.97	0.618039	3599.97
0.707661	3599.49	0.654017	3599.49	0.617756	3599.49
0.707313	3599.01	0.653509	3599.01	0.617412	3599.01
0.706903	3598.53	0.652876	3598.53	0.617017	3598.53
0.706449	3598.04	0.652155	3598.04	0.616591	3598.04
0.705978	3597.56	0.651402	3597.56	0.616163	3597.56
0.705517	3597.08	0.650681	3597.08	0.615758	3597.08
0.705085	3596.6	0.650041	3596.6	0.615393	3596.6
0.704694	3596.11	0.649515	3596.11	0.615073	3596.11
0.704348	3595.63	0.649106	3595.63	0.614794	3595.63
0.704041	3595.15	0.648797	3595.15	0.614542	3595.15
0.703765	3594.67	0.648554	3594.67	0.614302	3594.67
0.703506	3594.19	0.64834	3594.19	0.614063	3594.19
0.703251	3593.7	0.648112	3593.7	0.613815	3593.7
0.702985	3593.22	0.647828	3593.22	0.613549	3593.22
0.702696	3592.74	0.647446	3592.74	0.613251	3592.74
0.702377	3592.26	0.646935	3592.26	0.612907	3592.26
0.70203	3591.78	0.646292	3591.78	0.612512	3591.78
0.701659	3591.29	0.645544	3591.29	0.612072	3591.29
0.701275	3590.81	0.644749	3590.81	0.611612	3590.81
0.700891	3590.33	0.643989	3590.33	0.611166	3590.33
0.700526	3589.85	0.643349	3589.85	0.610773	3589.85
0.700203	3589.36	0.642902	3589.36	0.610463	3589.36
0.699949	3588.88	0.642692	3588.88	0.610253	3588.88
0.699783	3588.4	0.642721	3588.4	0.610141	3588.4
0.699707	3587.92	0.642944	3587.92	0.610109	3587.92
0.699699	3587.44	0.643275	3587.44	0.610127	3587.44
0.699708	3586.95	0.643594	3586.95	0.610143	3586.95
0.69967	3586.47	0.643778	3586.47	0.610094	3586.47
0.699532	3585.99	0.643729	3585.99	0.609924	3585.99
0.699268	3585.51	0.643409	3585.51	0.609607	3585.51
0.698887	3585.02	0.642846	3585.02	0.609158	3585.02
0.698431	3584.54	0.642118	3584.54	0.608637	3584.54
0.69795	3584.06	0.64132	3584.06	0.608114	3584.06
0.697488	3583.58	0.640528	3583.58	0.607641	3583.58
0.697066	3583.1	0.639781	3583.1	0.607231	3583.1
0.696677	3582.61	0.639079	3582.61	0.606868	3582.61
0.696298	3582.13	0.638404	3582.13	0.606516	3582.13
0.695909	3581.65	0.637736	3581.65	0.606153	3581.65
0.695499	3581.17	0.637071	3581.17	0.605773	3581.17
0.695075	3580.68	0.636417	3580.68	0.605385	3580.68
0.694652	3580.2	0.635788	3580.2	0.605005	3580.2
0.694249	3579.72	0.635193	3579.72	0.604641	3579.72
0.693876	3579.24	0.634638	3579.24	0.604297	3579.24
0.693532	3578.76	0.634118	3578.76	0.603967	3578.76
0.693212	3578.27	0.63363	3578.27	0.60365	3578.27
0.69291	3577.79	0.633167	3577.79	0.603342	3577.79
0.692617	3577.31	0.632725	3577.31	0.603041	3577.31
0.692329	3576.83	0.632295	3576.83	0.602744	3576.83
0.692042	3576.35	0.63187	3576.35	0.602448	3576.35
0.691754	3575.86	0.631448	3575.86	0.602151	3575.86
0.691464	3575.38	0.631031	3575.38	0.601855	3575.38
0.691175	3574.9	0.630623	3574.9	0.601561	3574.9
0.690888	3574.42	0.630225	3574.42	0.601269	3574.42
0.690607	3573.93	0.629839	3573.93	0.600978	3573.93
0.690341	3573.45	0.629467	3573.45	0.600691	3573.45
0.690099	3572.97	0.629114	3572.97	0.600414	3572.97
0.689894	3572.49	0.628785	3572.49	0.600156	3572.49
0.689732	3572.01	0.628475	3572.01	0.599922	3572.01
0.689605	3571.52	0.628168	3571.52	0.599706	3571.52
0.689493	3571.04	0.627829	3571.04	0.599486	3571.04
0.689363	3570.56	0.627424	3570.56	0.599238	3570.56
0.689178	3570.08	0.626939	3570.08	0.598944	3570.08
0.688914	3569.59	0.626389	3569.59	0.598611	3569.59
0.688576	3569.11	0.62583	3569.11	0.598265	3569.11
0.688194	3568.63	0.625332	3568.63	0.597945	3568.63
0.687819	3568.15	0.624955	3568.15	0.597677	3568.15
0.687492	3567.67	0.624721	3567.67	0.597465	3567.67
0.687233	3567.18	0.624604	3567.18	0.597289	3567.18
0.687033	3566.7	0.62454	3566.7	0.59712	3566.7
0.686863	3566.22	0.624454	3566.22	0.596925	3566.22
0.686691	3565.74	0.624284	3565.74	0.596684	3565.74
0.686493	3565.26	0.624006	3565.26	0.596396	3565.26
0.686269	3564.77	0.623639	3564.77	0.596077	3564.77
0.68604	3564.29	0.623235	3564.29	0.595758	3564.29
0.685827	3563.81	0.622849	3563.81	0.595465	3563.81
0.685647	3563.33	0.622514	3563.33	0.595212	3563.33
0.685496	3562.84	0.622225	3562.84	0.594992	3562.84
0.685353	3562.36	0.621948	3562.36	0.59478	3562.36
0.685185	3561.88	0.621641	3561.88	0.594552	3561.88
0.684965	3561.4	0.621271	3561.4	0.594292	3561.4
0.684683	3560.92	0.62083	3560.92	0.593999	3560.92
0.684353	3560.43	0.620332	3560.43	0.593683	3560.43
0.684003	3559.95	0.619803	3559.95	0.593358	3559.95
0.683661	3559.47	0.619267	3559.47	0.593034	3559.47
0.683344	3558.99	0.618739	3558.99	0.592714	3558.99
0.683051	3558.5	0.618228	3558.5	0.592399	3558.5
0.682772	3558.02	0.617734	3558.02	0.592087	3558.02
0.682499	3557.54	0.617253	3557.54	0.591781	3557.54
0.682226	3557.06	0.616781	3557.06	0.591481	3557.06
0.681953	3556.58	0.616314	3556.58	0.591187	3556.58
0.681687	3556.09	0.615852	3556.09	0.590898	3556.09
0.681435	3555.61	0.615403	3555.61	0.590613	3555.61
0.681204	3555.13	0.614986	3555.13	0.590336	3555.13
0.681003	3554.65	0.614629	3554.65	0.590073	3554.65
0.680836	3554.16	0.614358	3554.16	0.589834	3554.16
0.680706	3553.68	0.61419	3553.68	0.589626	3553.68
0.680606	3553.2	0.614116	3553.2	0.589452	3553.2
0.68052	3552.72	0.614093	3552.72	0.589299	3552.72
0.680421	3552.24	0.614046	3552.24	0.589139	3552.24
0.680276	3551.75	0.613892	3551.75	0.588938	3551.75
0.680064	3551.27	0.613573	3551.27	0.588676	3551.27
0.679782	3550.79	0.613082	3550.79	0.588349	3550.79
0.679451	3550.31	0.612467	3550.31	0.587979	3550.31
0.679103	3549.83	0.611811	3549.83	0.587599	3549.83
0.678778	3549.34	0.611211	3549.34	0.587244	3549.34
0.678513	3548.86	0.610755	3548.86	0.586946	3548.86
0.678337	3548.38	0.610502	3548.38	0.58673	3548.38
0.678268	3547.9	0.610472	3547.9	0.586606	3547.9
0.678304	3547.41	0.610634	3547.41	0.586569	3547.41
0.678416	3546.93	0.610912	3546.93	0.586584	3546.93
0.678548	3546.45	0.611195	3546.45	0.586593	3546.45
0.678629	3545.97	0.611375	3545.97	0.586538	3545.97
0.678605	3545.49	0.611377	3545.49	0.586378	3545.49
0.678456	3545	0.611179	3545	0.586114	3545
0.678201	3544.52	0.610804	3544.52	0.585775	3544.52
0.677873	3544.04	0.610295	3544.04	0.585401	3544.04
0.677504	3543.56	0.609688	3543.56	0.585018	3543.56
0.677105	3543.07	0.609	3543.07	0.584628	3543.07
0.676673	3542.59	0.608238	3542.59	0.584218	3542.59
0.676202	3542.11	0.607414	3542.11	0.58378	3542.11
0.6757	3541.63	0.606558	3541.63	0.583322	3541.63
0.67519	3541.15	0.605718	3541.15	0.582865	3541.15
0.674706	3540.66	0.604947	3540.66	0.582437	3540.66
0.67428	3540.18	0.604287	3540.18	0.582055	3540.18
0.673936	3539.7	0.603765	3539.7	0.581727	3539.7
0.673691	3539.22	0.603395	3539.22	0.581458	3539.22
0.67355	3538.73	0.603175	3538.73	0.581249	3538.73
0.6735	3538.25	0.603085	3538.25	0.581097	3538.25
0.673505	3537.77	0.603078	3537.77	0.580985	3537.77
0.673507	3537.29	0.603077	3537.29	0.580875	3537.29
0.673439	3536.81	0.602989	3536.81	0.580721	3536.81
0.673251	3536.32	0.602733	3536.32	0.580483	3536.32
0.672926	3535.84	0.602272	3535.84	0.580145	3535.84
0.672489	3535.36	0.601631	3535.36	0.579727	3535.36
0.671993	3534.88	0.600881	3534.88	0.57927	3534.88
0.671501	3534.4	0.60011	3534.4	0.578818	3534.4
0.671055	3533.91	0.599391	3533.91	0.578402	3533.91
0.670675	3533.43	0.598759	3533.43	0.578033	3533.43
0.670359	3532.95	0.59822	3532.95	0.577707	3532.95
0.670091	3532.47	0.597758	3532.47	0.577413	3532.47
0.669851	3531.98	0.597349	3531.98	0.577139	3531.98
0.669624	3531.5	0.596973	3531.5	0.576873	3531.5
0.6694	3531.02	0.596614	3531.02	0.576611	3531.02
0.669176	3530.54	0.596263	3530.54	0.576347	3530.54
0.668951	3530.06	0.595921	3530.06	0.576082	3530.06
0.668728	3529.57	0.595589	3529.57	0.575819	3529.57
0.668506	3529.09	0.59527	3529.09	0.575558	3529.09
0.668283	3528.61	0.594963	3528.61	0.575299	3528.61
0.668058	3528.13	0.594665	3528.13	0.575039	3528.13
0.667832	3527.64	0.594379	3527.64	0.574779	3527.64
0.667614	3527.16	0.594115	3527.16	0.574524	3527.16
0.667429	3526.68	0.593897	3526.68	0.574284	3526.68
0.667304	3526.2	0.593753	3526.2	0.574075	3526.2
0.667254	3525.72	0.593697	3525.72	0.573907	3525.72
0.667268	3525.23	0.593714	3525.23	0.573775	3525.23
0.6673	3524.75	0.593749	3524.75	0.573653	3524.75
0.66728	3524.27	0.593716	3524.27	0.573499	3524.27
0.66714	3523.79	0.59353	3523.79	0.573273	3523.79
0.666846	3523.31	0.593134	3523.31	0.572953	3523.31
0.66641	3522.82	0.592529	3522.82	0.572547	3522.82
0.665881	3522.34	0.591765	3522.34	0.572086	3522.34
0.665329	3521.86	0.590927	3521.86	0.571613	3521.86
0.664809	3521.38	0.590103	3521.38	0.571162	3521.38
0.664357	3520.89	0.589358	3520.89	0.570756	3520.89
0.663976	3520.41	0.58873	3520.41	0.570401	3520.41
0.663657	3519.93	0.588223	3519.93	0.570088	3519.93
0.663383	3519.45	0.58782	3519.45	0.569808	3519.45
0.663139	3518.97	0.587489	3518.97	0.569546	3518.97
0.66291	3518.48	0.587193	3518.48	0.569289	3518.48
0.662686	3518	0.586901	3518	0.569028	3518
0.662462	3517.52	0.586596	3517.52	0.568761	3517.52
0.662243	3517.04	0.586289	3517.04	0.568493	3517.04
0.662046	3516.55	0.586007	3516.55	0.56824	3516.55
0.66189	3516.07	0.585784	3516.07	0.568019	3516.07
0.661786	3515.59	0.585636	3515.59	0.56784	3515.59
0.66172	3515.11	0.585544	3515.11	0.567691	3515.11
0.661654	3514.63	0.585446	3514.63	0.567542	3514.63
0.661535	3514.14	0.585263	3514.14	0.567354	3514.14
0.661319	3513.66	0.584931	3513.66	0.567093	3513.66
0.660994	3513.18	0.584429	3513.18	0.566754	3513.18
0.660584	3512.7	0.583791	3512.7	0.566357	3512.7
0.660139	3512.21	0.583087	3512.21	0.565941	3512.21
0.659709	3511.73	0.582395	3511.73	0.565543	3511.73
0.659328	3511.25	0.581779	3511.25	0.565188	3511.25
0.659001	3510.77	0.581275	3510.77	0.564884	3510.77
0.658719	3510.29	0.580888	3510.29	0.564621	3510.29
0.658465	3509.8	0.580595	3509.8	0.564384	3509.8
0.658226	3509.32	0.580348	3509.32	0.564153	3509.32
0.657992	3508.84	0.580097	3508.84	0.563912	3508.84
0.657758	3508.36	0.579801	3508.36	0.563655	3508.36
0.657525	3507.88	0.579451	3507.88	0.563386	3507.88
0.657298	3507.39	0.579064	3507.39	0.563115	3507.39
0.657085	3506.91	0.578677	3506.91	0.562852	3506.91
0.656897	3506.43	0.57833	3506.43	0.562606	3506.43
0.656753	3505.95	0.578064	3505.95	0.562388	3505.95
0.656675	3505.46	0.577923	3505.46	0.562213	3505.46
0.656684	3504.98	0.577938	3504.98	0.562099	3504.98
0.656779	3504.5	0.578115	3504.5	0.562052	3504.5
0.656929	3504.02	0.578398	3504.02	0.562053	3504.02
0.657062	3503.54	0.57867	3503.54	0.562051	3503.54
0.657085	3503.05	0.578782	3503.05	0.561978	3503.05
0.656932	3502.57	0.578617	3502.57	0.561782	3502.57
0.65659	3502.09	0.578149	3502.09	0.561452	3502.09
0.656109	3501.61	0.577455	3501.61	0.561025	3501.61
0.655581	3501.12	0.576681	3501.12	0.560567	3501.12
0.655104	3500.64	0.575979	3500.64	0.560149	3500.64
0.654746	3500.16	0.57545	3500.16	0.559815	3500.16
0.654528	3499.68	0.575117	3499.68	0.559573	3499.68
0.65442	3499.2	0.574931	3499.2	0.559402	3499.2
0.654365	3498.71	0.574806	3498.71	0.559261	3498.71
0.654302	3498.23	0.57466	3498.23	0.559111	3498.23
0.654185	3497.75	0.57444	3497.75	0.558924	3497.75
0.653998	3497.27	0.574135	3497.27	0.558694	3497.27
0.653751	3496.79	0.573769	3496.79	0.558433	3496.79
0.653474	3496.3	0.57338	3496.3	0.55816	3496.3
0.653196	3495.82	0.572996	3495.82	0.557894	3495.82
0.652929	3495.34	0.572619	3495.34	0.557639	3495.34
0.652666	3494.86	0.572233	3494.86	0.557388	3494.86
0.652396	3494.37	0.571815	3494.37	0.55713	3494.37
0.65211	3493.89	0.571362	3493.89	0.556859	3493.89
0.651811	3493.41	0.570886	3493.41	0.556581	3493.41
0.651509	3492.93	0.570412	3492.93	0.556302	3492.93
0.651218	3492.45	0.569958	3492.45	0.556033	3492.45
0.650944	3491.96	0.569533	3491.96	0.555777	3491.96
0.650689	3491.48	0.569134	3491.48	0.555532	3491.48
0.650457	3491	0.568762	3491	0.555296	3491
0.650249	3490.52	0.568427	3490.52	0.55507	3490.52
0.650072	3490.03	0.568148	3490.03	0.554859	3490.03
0.649934	3489.55	0.567947	3489.55	0.554668	3489.55
0.649838	3489.07	0.567839	3489.07	0.554506	3489.07
0.649781	3488.59	0.567813	3488.59	0.55437	3488.59
0.649747	3488.11	0.567824	3488.11	0.554251	3488.11
0.649705	3487.62	0.567801	3487.62	0.554126	3487.62
0.649614	3487.14	0.567666	3487.14	0.553968	3487.14
0.649441	3486.66	0.567366	3486.66	0.553759	3486.66
0.649173	3486.18	0.566895	3486.18	0.553492	3486.18
0.648829	3485.69	0.566295	3485.69	0.553182	3485.69
0.648448	3485.21	0.565637	3485.21	0.552854	3485.21
0.648076	3484.73	0.564996	3484.73	0.552531	3484.73
0.647753	3484.25	0.564434	3484.25	0.552234	3484.25
0.647498	3483.77	0.563993	3483.77	0.551976	3483.77
0.647319	3483.28	0.5637	3483.28	0.551764	3483.28
0.647216	3482.8	0.56357	3482.8	0.551605	3482.8
0.647196	3482.32	0.563604	3482.32	0.551507	3482.32
0.647251	3481.84	0.563775	3481.84	0.551469	3481.84
0.647358	3481.36	0.564018	3481.36	0.551472	3481.36
0.647469	3480.87	0.564232	3480.87	0.551476	3480.87
0.647519	3480.39	0.56431	3480.39	0.551425	3480.39
0.647445	3479.91	0.564161	3479.91	0.551273	3479.91
0.647214	3479.43	0.563754	3479.43	0.551001	3479.43
0.646837	3478.94	0.563129	3478.94	0.550631	3478.94
0.646371	3478.46	0.562382	3478.46	0.550215	3478.46
0.645889	3477.98	0.561628	3477.98	0.549811	3477.98
0.645455	3477.5	0.560959	3477.5	0.549459	3477.5
0.645101	3477.02	0.560421	3477.02	0.549171	3477.02
0.644827	3476.53	0.56001	3476.53	0.548935	3476.53
0.64461	3476.05	0.559691	3476.05	0.548729	3476.05
0.644416	3475.57	0.559413	3475.57	0.548532	3475.57
0.644221	3475.09	0.559135	3475.09	0.54833	3475.09
0.644014	3474.6	0.558837	3474.6	0.54812	3474.6
0.6438	3474.12	0.558518	3474.12	0.547906	3474.12
0.643592	3473.64	0.558202	3473.64	0.547696	3473.64
0.643411	3473.16	0.557923	3473.16	0.5475	3473.16
0.643279	3472.68	0.557724	3472.68	0.547331	3472.68
0.643217	3472.19	0.557641	3472.19	0.547208	3472.19
0.643243	3471.71	0.557693	3471.71	0.547149	3471.71
0.643358	3471.23	0.557867	3471.23	0.547161	3471.23
0.643539	3470.75	0.558114	3470.75	0.547229	3470.75
0.643736	3470.27	0.558354	3470.27	0.547311	3470.27
0.643889	3469.78	0.558507	3469.78	0.547355	3469.78
0.643949	3469.3	0.558525	3469.3	0.54732	3469.3
0.6439	3468.82	0.558398	3468.82	0.547194	3468.82
0.643751	3468.34	0.55815	3468.34	0.546991	3468.34
0.643521	3467.85	0.557803	3467.85	0.546731	3467.85
0.643222	3467.37	0.557362	3467.37	0.546425	3467.37
0.642857	3466.89	0.556818	3466.89	0.546074	3466.89
0.642429	3466.41	0.556171	3466.41	0.545678	3466.41
0.641959	3465.93	0.555449	3465.93	0.545256	3465.93
0.641481	3465.44	0.554703	3465.44	0.544837	3465.44
0.641034	3464.96	0.553989	3464.96	0.54445	3464.96
0.640642	3464.48	0.553348	3464.48	0.544113	3464.48
0.640314	3464	0.5528	3464	0.543827	3464
0.640048	3463.51	0.552359	3463.51	0.543583	3463.51
0.639848	3463.03	0.552039	3463.03	0.54338	3463.03
0.639723	3462.55	0.551854	3462.55	0.54322	3462.55
0.639672	3462.07	0.551797	3462.07	0.543105	3462.07
0.63968	3461.59	0.551823	3461.59	0.543023	3461.59
0.639701	3461.1	0.551847	3461.1	0.542948	3461.1
0.639676	3460.62	0.551769	3460.62	0.54284	3460.62
0.639554	3460.14	0.551513	3460.14	0.542668	3460.14
0.639317	3459.66	0.551061	3459.66	0.542422	3459.66
0.638987	3459.17	0.55046	3459.17	0.542119	3459.17
0.638611	3458.69	0.549796	3458.69	0.541792	3458.69
0.638244	3458.21	0.549156	3458.21	0.541477	3458.21
0.637922	3457.73	0.548596	3457.73	0.541193	3457.73
0.637661	3457.25	0.548132	3457.25	0.540946	3457.25
0.637455	3456.76	0.54775	3456.76	0.540727	3456.76
0.637288	3456.28	0.547423	3456.28	0.540526	3456.28
0.637143	3455.8	0.547125	3455.8	0.54033	3455.8
0.637008	3455.32	0.546838	3455.32	0.540134	3455.32
0.636876	3454.84	0.546551	3454.84	0.539936	3454.84
0.636745	3454.35	0.546257	3454.35	0.539736	3454.35
0.636615	3453.87	0.545953	3453.87	0.53954	3453.87
0.636487	3453.39	0.545637	3453.39	0.539348	3453.39
0.636358	3452.91	0.545314	3452.91	0.539162	3452.91
0.63623	3452.42	0.544989	3452.42	0.538979	3452.42
0.636103	3451.94	0.544669	3451.94	0.538796	3451.94
0.635978	3451.46	0.544358	3451.46	0.538611	3451.46
0.635861	3450.98	0.544058	3450.98	0.538421	3450.98
0.635757	3450.5	0.543767	3450.5	0.538226	3450.5
0.635675	3450.01	0.543488	3450.01	0.538031	3450.01
0.635621	3449.53	0.543236	3449.53	0.537842	3449.53
0.635603	3449.05	0.543034	3449.05	0.537671	3449.05
0.635613	3448.57	0.542901	3448.57	0.537523	3448.57
0.635633	3448.08	0.542828	3448.08	0.537395	3448.08
0.635638	3447.6	0.542768	3447.6	0.537271	3447.6
0.635602	3447.12	0.542651	3447.12	0.537128	3447.12
0.635507	3446.64	0.542414	3446.64	0.53695	3446.64
0.635357	3446.16	0.542039	3446.16	0.536732	3446.16
0.635174	3445.67	0.541567	3445.67	0.536487	3445.67
0.634992	3445.19	0.541068	3445.19	0.536235	3445.19
0.634837	3444.71	0.540603	3444.71	0.535994	3444.71
0.634717	3444.23	0.540205	3444.23	0.535772	3444.23
0.634631	3443.75	0.539874	3443.75	0.535568	3443.75
0.634568	3443.26	0.539593	3443.26	0.535378	3443.26
0.634517	3442.78	0.539336	3442.78	0.535197	3442.78
0.634469	3442.3	0.539085	3442.3	0.53502	3442.3
0.634422	3441.82	0.538828	3441.82	0.534845	3441.82
0.63438	3441.33	0.53857	3441.33	0.534673	3441.33
0.634359	3440.85	0.538335	3440.85	0.534511	3440.85
0.634383	3440.37	0.538163	3440.37	0.534379	3440.37
0.63448	3439.89	0.538096	3439.89	0.534294	3439.89
0.634661	3439.41	0.538155	3439.41	0.534269	3439.41
0.634916	3438.92	0.538318	3438.92	0.534294	3438.92
0.635209	3438.44	0.538526	3438.44	0.534339	3438.44
0.635489	3437.96	0.538704	3437.96	0.534366	3437.96
0.635719	3437.48	0.538797	3437.48	0.534352	3437.48
0.635886	3436.99	0.538788	3436.99	0.534298	3436.99
0.636	3436.51	0.538693	3436.51	0.534217	3436.51
0.636073	3436.03	0.538529	3436.03	0.534119	3436.03
0.6361	3435.55	0.538285	3435.55	0.533988	3435.55
0.636059	3435.07	0.537932	3435.07	0.533794	3435.07
0.63593	3434.58	0.537448	3434.58	0.533514	3434.58
0.635722	3434.1	0.536856	3434.1	0.533161	3434.1
0.635482	3433.62	0.536234	3433.62	0.532784	3433.62
0.63528	3433.14	0.535687	3433.14	0.53245	3433.14
0.63518	3432.65	0.535307	3432.65	0.532211	3432.65
0.635211	3432.17	0.535125	3432.17	0.532082	3432.17
0.635351	3431.69	0.535098	3431.69	0.532037	3431.69
0.635543	3431.21	0.535132	3431.21	0.532021	3431.21
0.635722	3430.73	0.535124	3430.73	0.531982	3430.73
0.635843	3430.24	0.535011	3430.24	0.531887	3430.24
0.635894	3429.76	0.534783	3429.76	0.531734	3429.76
0.635887	3429.28	0.534467	3429.28	0.531543	3429.28
0.635842	3428.8	0.534098	3428.8	0.531336	3428.8
0.635772	3428.32	0.533698	3428.32	0.531126	3428.32
0.635685	3427.83	0.533279	3427.83	0.530919	3427.83
0.635587	3427.35	0.532852	3427.35	0.530716	3427.35
0.635494	3426.87	0.53244	3426.87	0.530524	3426.87
0.635425	3426.39	0.532067	3426.39	0.53035	3426.39
0.635395	3425.9	0.531747	3425.9	0.530199	3425.9
0.635407	3425.42	0.531477	3425.42	0.530069	3425.42
0.635455	3424.94	0.531246	3424.94	0.529957	3424.94
0.63553	3424.46	0.531044	3424.46	0.529859	3424.46
0.635627	3423.98	0.530875	3423.98	0.529776	3423.98
0.635747	3423.49	0.530749	3423.49	0.52971	3423.49
0.635895	3423.01	0.530686	3423.01	0.529664	3423.01
0.636081	3422.53	0.530698	3422.53	0.529643	3422.53
0.636303	3422.05	0.530779	3422.05	0.529643	3422.05
0.636545	3421.56	0.530895	3421.56	0.529653	3421.56
0.636778	3421.08	0.530989	3421.08	0.529657	3421.08
0.636969	3420.6	0.531004	3420.6	0.529638	3420.6
0.6371	3420.12	0.530908	3420.12	0.52959	3420.12
0.637176	3419.64	0.53071	3419.64	0.529516	3419.64
0.637221	3419.15	0.530455	3419.15	0.529432	3419.15
0.637269	3418.67	0.5302	3418.67	0.529352	3418.67
0.637344	3418.19	0.529988	3418.19	0.529287	3418.19
0.637459	3417.71	0.52984	3417.71	0.52924	3417.71
0.637613	3417.23	0.529758	3417.23	0.529213	3417.23
0.637804	3416.74	0.52974	3416.74	0.529206	3416.74
0.63803	3416.26	0.529788	3416.26	0.529223	3416.26
0.638297	3415.78	0.52991	3415.78	0.52927	3415.78
0.638614	3415.3	0.530111	3415.3	0.529355	3415.3
0.638984	3414.81	0.530383	3414.81	0.529478	3414.81
0.639392	3414.33	0.530696	3414.33	0.529627	3414.33
0.639802	3413.85	0.530987	3413.85	0.529776	3413.85
0.640161	3413.37	0.531182	3413.37	0.529887	3413.37
0.640422	3412.89	0.53122	3412.89	0.529932	3412.89
0.640573	3412.4	0.531095	3412.4	0.529903	3412.4
0.640647	3411.92	0.530865	3411.92	0.52983	3411.92
0.640713	3411.44	0.530641	3411.44	0.529762	3411.44
0.640842	3410.96	0.530523	3410.96	0.529747	3410.96
0.641069	3410.47	0.53055	3410.47	0.529802	3410.47
0.641371	3409.99	0.530676	3409.99	0.529903	3409.99
0.641682	3409.51	0.530794	3409.51	0.530004	3409.51
0.641931	3409.03	0.5308	3409.03	0.530058	3409.03
0.642079	3408.55	0.530649	3408.55	0.530049	3408.55
0.642138	3408.06	0.530373	3408.06	0.52999	3408.06
0.642158	3407.58	0.530052	3407.58	0.529916	3407.58
0.642195	3407.1	0.529769	3407.1	0.52986	3407.1
0.642288	3406.62	0.529569	3406.62	0.529838	3406.62
0.642448	3406.13	0.529459	3406.13	0.529852	3406.13
0.642664	3405.65	0.529423	3405.65	0.529896	3405.65
0.642931	3405.17	0.529456	3405.17	0.529971	3405.17
0.643254	3404.69	0.529575	3404.69	0.53009	3404.69
0.64365	3404.21	0.529809	3404.21	0.530272	3404.21
0.644135	3403.72	0.530173	3403.72	0.53053	3403.72
0.644705	3403.24	0.530645	3403.24	0.530862	3403.24
0.645332	3402.76	0.531169	3402.76	0.53124	3402.76
0.645964	3402.28	0.531666	3402.28	0.531621	3402.28
0.646545	3401.8	0.532064	3401.8	0.531956	3401.8
0.647025	3401.31	0.532313	3401.31	0.532203	3401.31
0.647363	3400.83	0.53238	3400.83	0.532333	3400.83
0.647531	3400.35	0.532253	3400.35	0.532336	3400.35
0.647537	3399.87	0.531945	3399.87	0.532228	3399.87
0.647449	3399.38	0.531512	3399.38	0.53205	3399.38
0.647319	3398.9	0.531014	3398.9	0.531848	3398.9
0.647191	3398.42	0.530517	3398.42	0.531666	3398.42
0.647119	3397.94	0.530094	3397.94	0.531543	3397.94
0.647144	3397.46	0.529804	3397.46	0.531499	3397.46
0.647284	3396.97	0.529666	3396.97	0.531535	3396.97
0.647527	3396.49	0.52966	3396.49	0.531631	3396.49
0.647835	3396.01	0.529732	3396.01	0.531763	3396.01
0.648168	3395.53	0.529832	3395.53	0.531908	3395.53
0.648508	3395.04	0.529938	3395.04	0.532063	3395.04
0.648865	3394.56	0.530069	3394.56	0.532243	3394.56
0.649272	3394.08	0.530268	3394.08	0.532473	3394.08
0.649755	3393.6	0.530563	3393.6	0.532767	3393.6
0.650307	3393.12	0.530936	3393.12	0.533111	3393.12
0.65088	3392.63	0.531308	3392.63	0.533454	3392.63
0.651394	3392.15	0.531574	3392.15	0.533732	3392.15
0.651774	3391.67	0.531642	3391.67	0.533892	3391.67
0.65198	3391.19	0.53148	3391.19	0.533919	3391.19
0.65203	3390.71	0.531122	3390.71	0.533842	3390.71
0.651979	3390.22	0.53065	3390.22	0.533717	3390.22
0.651902	3389.74	0.530162	3389.74	0.533601	3389.74
0.651865	3389.26	0.529732	3389.26	0.533535	3389.26
0.651901	3388.78	0.529402	3388.78	0.533531	3388.78
0.652019	3388.29	0.529176	3388.29	0.533583	3388.29
0.652203	3387.81	0.52904	3387.81	0.533677	3387.81
0.652436	3387.33	0.528969	3387.33	0.533799	3387.33
0.652699	3386.85	0.528946	3386.85	0.533938	3386.85
0.652985	3386.37	0.528954	3386.37	0.534089	3386.37
0.653286	3385.88	0.528985	3385.88	0.534247	3385.88
0.653601	3385.4	0.529026	3385.4	0.53441	3385.4
0.653928	3384.92	0.529071	3384.92	0.534575	3384.92
0.654264	3384.44	0.529114	3384.44	0.53474	3384.44
0.654611	3383.95	0.529159	3383.95	0.534908	3383.95
0.654975	3383.47	0.52922	3383.47	0.535082	3383.47
0.655365	3382.99	0.52932	3382.99	0.535269	3382.99
0.655794	3382.51	0.529479	3382.51	0.535476	3382.51
0.656261	3382.03	0.529699	3382.03	0.535702	3382.03
0.656752	3381.54	0.529954	3381.54	0.535938	3381.54
0.657236	3381.06	0.530194	3381.06	0.536163	3381.06
0.65768	3380.58	0.530367	3380.58	0.536362	3380.58
0.658071	3380.1	0.530449	3380.1	0.536529	3380.1
0.65842	3379.61	0.530462	3379.61	0.536674	3379.61
0.658765	3379.13	0.530464	3379.13	0.536822	3379.13
0.659143	3378.65	0.530515	3378.65	0.536993	3378.65
0.659573	3378.17	0.530639	3378.17	0.537191	3378.17
0.660042	3377.69	0.530812	3377.69	0.537404	3377.69
0.660511	3377.2	0.530976	3377.2	0.53761	3377.2
0.660945	3376.72	0.531074	3376.72	0.537791	3376.72
0.661324	3376.24	0.531084	3376.24	0.537941	3376.24
0.661658	3375.76	0.531025	3375.76	0.538072	3375.76
0.661978	3375.28	0.530944	3375.28	0.538202	3375.28
0.662318	3374.79	0.530894	3374.79	0.538347	3374.79
0.662703	3374.31	0.530907	3374.31	0.538515	3374.31
0.663147	3373.83	0.530999	3373.83	0.538707	3373.83
0.663656	3373.35	0.531173	3373.35	0.538924	3373.35
0.664239	3372.86	0.531434	3372.86	0.539171	3372.86
0.664902	3372.38	0.531785	3372.38	0.539462	3372.38
0.665643	3371.9	0.53222	3371.9	0.539803	3371.9
0.666446	3371.42	0.532711	3371.42	0.540191	3371.42
0.66727	3370.94	0.53321	3370.94	0.540601	3370.94
0.668066	3370.45	0.533657	3370.45	0.540994	3370.45
0.668786	3369.97	0.534007	3369.97	0.541331	3369.97
0.669405	3369.49	0.534239	3369.49	0.541588	3369.49
0.669927	3369.01	0.534363	3369.01	0.541769	3369.01
0.670374	3368.52	0.534404	3368.52	0.541894	3368.52
0.670775	3368.04	0.534388	3368.04	0.541987	3368.04
0.671139	3367.56	0.534323	3367.56	0.542064	3367.56
0.671465	3367.08	0.534201	3367.08	0.542126	3367.08
0.671739	3366.6	0.534013	3366.6	0.542168	3366.6
0.671962	3366.11	0.533761	3366.11	0.542189	3366.11
0.672151	3365.63	0.533468	3365.63	0.542197	3365.63
0.67234	3365.15	0.533172	3365.15	0.542208	3365.15
0.672565	3364.67	0.532915	3364.67	0.542242	3364.67
0.672855	3364.19	0.532734	3364.19	0.542312	3364.19
0.673222	3363.7	0.53265	3363.7	0.542426	3363.7
0.67367	3363.22	0.532673	3363.22	0.542586	3363.22
0.674191	3362.74	0.532796	3362.74	0.542784	3362.74
0.674769	3362.26	0.532991	3362.26	0.543005	3362.26
0.675377	3361.77	0.533209	3361.77	0.54323	3361.77
0.675978	3361.29	0.533393	3361.29	0.543436	3361.29
0.676536	3360.81	0.533495	3360.81	0.543606	3360.81
0.677024	3360.33	0.533488	3360.33	0.543735	3360.33
0.677438	3359.85	0.533379	3359.85	0.543829	3359.85
0.677792	3359.36	0.533198	3359.36	0.543899	3359.36
0.678115	3358.88	0.532984	3358.88	0.543962	3358.88
0.678436	3358.4	0.532776	3358.4	0.544032	3358.4
0.67878	3357.92	0.5326	3357.92	0.544119	3357.92
0.679158	3357.43	0.53247	3357.43	0.544224	3357.43
0.679568	3356.95	0.532387	3356.95	0.544344	3356.95
0.680003	3356.47	0.532341	3356.47	0.544474	3356.47
0.680453	3355.99	0.53232	3355.99	0.544606	3355.99
0.680912	3355.51	0.532311	3355.51	0.544736	3355.51
0.681379	3355.02	0.532307	3355.02	0.544863	3355.02
0.681861	3354.54	0.532312	3354.54	0.544994	3354.54
0.682375	3354.06	0.532339	3354.06	0.545139	3354.06
0.682944	3353.58	0.532412	3353.58	0.545314	3353.58
0.683588	3353.09	0.532551	3353.09	0.545528	3353.09
0.684308	3352.61	0.532753	3352.61	0.545781	3352.61
0.685072	3352.13	0.532988	3352.13	0.546053	3352.13
0.68582	3351.65	0.533193	3351.65	0.546306	3351.65
0.686475	3351.17	0.533295	3351.17	0.546498	3351.17
0.686975	3350.68	0.533242	3350.68	0.5466	3350.68
0.687302	3350.2	0.533021	3350.2	0.546608	3350.2
0.687484	3349.72	0.532668	3349.72	0.54655	3349.72
0.687586	3349.24	0.532248	3349.24	0.546469	3349.24
0.687681	3348.76	0.531827	3348.76	0.546405	3348.76
0.687824	3348.27	0.531453	3348.27	0.54638	3348.27
0.688038	3347.79	0.531147	3347.79	0.546395	3347.79
0.688326	3347.31	0.530905	3347.31	0.546442	3347.31
0.688675	3346.83	0.53072	3346.83	0.546508	3346.83
0.689077	3346.34	0.530581	3346.34	0.546589	3346.34
0.689531	3345.86	0.530488	3345.86	0.546685	3345.86
0.69004	3345.38	0.530443	3345.38	0.546802	3345.38
0.690598	3344.9	0.530437	3344.9	0.546937	3344.9
0.691181	3344.42	0.530448	3344.42	0.547077	3344.42
0.691748	3343.93	0.530436	3343.93	0.547203	3343.93
0.692249	3343.45	0.530356	3343.45	0.547292	3343.45
0.692654	3342.97	0.530184	3342.97	0.547335	3342.97
0.692971	3342.49	0.529932	3342.49	0.547341	3342.49
0.693247	3342	0.529647	3342	0.547339	3342
0.693552	3341.52	0.529392	3341.52	0.547365	3341.52
0.693946	3341.04	0.529217	3341.04	0.547445	3341.04
0.694451	3340.56	0.529132	3340.56	0.547585	3340.56
0.695039	3340.08	0.529105	3340.08	0.547763	3340.08
0.695646	3339.59	0.529074	3339.59	0.547938	3339.59
0.696193	3339.11	0.52898	3339.11	0.548068	3339.11
0.696628	3338.63	0.528786	3338.63	0.548129	3338.63
0.696935	3338.15	0.528493	3338.15	0.548121	3338.15
0.697136	3337.67	0.528126	3337.67	0.548065	3337.67
0.697273	3337.18	0.527716	3337.18	0.547991	3337.18
0.697386	3336.7	0.527288	3336.7	0.547921	3336.7
0.697506	3336.22	0.526859	3336.22	0.547868	3336.22
0.69765	3335.74	0.526441	3335.74	0.547833	3335.74
0.69783	3335.25	0.526047	3335.25	0.547814	3335.25
0.698053	3334.77	0.525686	3334.77	0.547808	3334.77
0.698319	3334.29	0.52536	3334.29	0.547812	3334.29
0.69862	3333.81	0.525066	3333.81	0.547823	3333.81
0.698945	3333.33	0.524791	3333.33	0.547839	3333.33
0.699279	3332.84	0.524527	3332.84	0.547858	3332.84
0.699613	3332.36	0.524265	3332.36	0.54788	3332.36
0.699943	3331.88	0.524003	3331.88	0.547902	3331.88
0.700267	3331.4	0.523737	3331.4	0.547923	3331.4
0.700589	3330.91	0.523471	3330.91	0.547941	3330.91
0.700911	3330.43	0.523205	3330.43	0.547953	3330.43
0.701238	3329.95	0.522943	3329.95	0.547963	3329.95
0.701575	3329.47	0.522689	3329.47	0.547976	3329.47
0.701934	3328.99	0.522451	3328.99	0.548002	3328.99
0.702333	3328.5	0.522242	3328.5	0.54805	3328.5
0.702789	3328.02	0.522072	3328.02	0.548126	3328.02
0.703304	3327.54	0.52194	3327.54	0.548227	3327.54
0.703856	3327.06	0.521829	3327.06	0.548335	3327.06
0.704396	3326.57	0.521699	3326.57	0.548424	3326.57
0.704865	3326.09	0.521509	3326.09	0.548468	3326.09
0.705219	3325.61	0.521231	3325.61	0.548454	3325.61
0.705451	3325.13	0.520868	3325.13	0.548389	3325.13
0.705591	3324.65	0.52045	3324.65	0.548297	3324.65
0.705693	3324.16	0.520017	3324.16	0.548204	3324.16
0.705803	3323.68	0.5196	3323.68	0.548128	3323.68
0.705946	3323.2	0.519213	3323.2	0.548072	3323.2
0.706124	3322.72	0.518852	3322.72	0.548031	3322.72
0.706329	3322.24	0.518506	3322.24	0.547997	3322.24
0.706552	3321.75	0.518167	3321.75	0.547966	3321.75
0.706789	3321.27	0.517834	3321.27	0.547938	3321.27
0.707042	3320.79	0.517507	3320.79	0.547915	3320.79
0.707309	3320.31	0.517189	3320.31	0.547896	3320.31
0.707586	3319.82	0.516877	3319.82	0.547878	3319.82
0.707869	3319.34	0.516573	3319.34	0.547857	3319.34
0.708152	3318.86	0.516274	3318.86	0.547828	3318.86
0.708431	3318.38	0.51598	3318.38	0.547789	3318.38
0.708706	3317.9	0.515692	3317.9	0.547743	3317.9
0.708978	3317.41	0.515409	3317.41	0.547693	3317.41
0.709249	3316.93	0.515132	3316.93	0.547645	3316.93
0.709522	3316.45	0.514859	3316.45	0.547603	3316.45
0.709795	3315.97	0.514589	3315.97	0.547568	3315.97
0.710069	3315.48	0.514318	3315.48	0.547537	3315.48
0.71034	3315	0.514048	3315	0.547507	3315
0.710608	3314.52	0.513779	3314.52	0.547477	3314.52
0.71087	3314.04	0.513516	3314.04	0.547446	3314.04
0.71113	3313.56	0.513259	3313.56	0.547418	3313.56
0.711393	3313.07	0.513011	3313.07	0.547396	3313.07
0.711668	3312.59	0.512776	3312.59	0.547384	3312.59
0.711973	3312.11	0.51256	3312.11	0.54739	3312.11
0.712324	3311.63	0.512371	3311.63	0.54742	3311.63
0.71273	3311.14	0.512215	3311.14	0.547479	3311.14
0.713187	3310.66	0.512088	3310.66	0.547561	3310.66
0.713672	3310.18	0.511979	3310.18	0.547654	3310.18
0.714156	3309.7	0.51187	3309.7	0.547743	3309.7
0.714613	3309.22	0.511744	3309.22	0.547819	3309.22
0.71503	3308.73	0.511593	3308.73	0.547883	3308.73
0.715416	3308.25	0.511417	3308.25	0.547944	3308.25
0.715783	3307.77	0.511223	3307.77	0.548012	3307.77
0.716136	3307.29	0.511017	3307.29	0.548088	3307.29
0.716469	3306.81	0.510801	3306.81	0.548159	3306.81
0.716763	3306.32	0.510575	3306.32	0.548212	3306.32
0.716994	3305.84	0.510331	3305.84	0.548228	3305.84
0.717141	3305.36	0.510065	3305.36	0.5482	3305.36
0.717196	3304.88	0.509771	3304.88	0.548129	3304.88
0.717169	3304.39	0.509453	3304.39	0.548029	3304.39
0.717084	3303.91	0.509122	3303.91	0.547922	3303.91
0.716979	3303.43	0.508793	3303.43	0.547829	3303.43
0.716892	3302.95	0.508482	3302.95	0.547765	3302.95
0.716852	3302.47	0.508199	3302.47	0.547734	3302.47
0.716874	3301.98	0.507947	3301.98	0.547731	3301.98
0.716954	3301.5	0.507726	3301.5	0.547746	3301.5
0.717084	3301.02	0.507529	3301.02	0.54777	3301.02
0.71725	3300.54	0.507353	3300.54	0.547803	3300.54
0.717447	3300.05	0.507196	3300.05	0.547844	3300.05
0.717674	3299.57	0.507059	3299.57	0.547901	3299.57
0.717937	3299.09	0.50695	3299.09	0.547978	3299.09
0.718245	3298.61	0.506871	3298.61	0.548075	3298.61
0.718594	3298.13	0.506822	3298.13	0.548188	3298.13
0.718971	3297.64	0.506793	3297.64	0.548307	3297.64
0.719349	3297.16	0.506767	3297.16	0.54842	3297.16
0.719698	3296.68	0.506724	3296.68	0.54852	3296.68
0.719993	3296.2	0.506655	3296.2	0.548602	3296.2
0.720223	3295.72	0.506558	3295.72	0.548668	3295.72
0.720395	3295.23	0.506444	3295.23	0.548727	3295.23
0.720536	3294.75	0.50633	3294.75	0.548789	3294.75
0.720682	3294.27	0.506235	3294.27	0.548864	3294.27
0.720864	3293.79	0.506167	3293.79	0.548955	3293.79
0.721088	3293.3	0.506125	3293.3	0.549057	3293.3
0.721328	3292.82	0.506091	3292.82	0.549154	3292.82
0.721537	3292.34	0.506042	3292.34	0.54923	3292.34
0.721666	3291.86	0.505962	3291.86	0.549275	3291.86
0.721697	3291.38	0.505848	3291.38	0.549293	3291.38
0.721647	3290.89	0.505713	3290.89	0.549302	3290.89
0.721558	3290.41	0.50558	3290.41	0.549321	3290.41
0.721479	3289.93	0.50547	3289.93	0.549362	3289.93
0.721443	3289.45	0.505396	3289.45	0.549427	3289.45
0.721464	3288.96	0.505359	3288.96	0.549511	3288.96
0.721538	3288.48	0.505351	3288.48	0.549603	3288.48
0.721652	3288	0.505361	3288	0.5497	3288
0.721792	3287.52	0.505383	3287.52	0.549801	3287.52
0.721947	3287.04	0.505411	3287.04	0.549908	3287.04
0.722108	3286.55	0.505447	3286.55	0.550023	3286.55
0.722269	3286.07	0.505491	3286.07	0.550145	3286.07
0.722421	3285.59	0.505543	3285.59	0.550274	3285.59
0.722562	3285.11	0.505603	3285.11	0.550406	3285.11
0.722689	3284.62	0.505672	3284.62	0.550538	3284.62
0.722807	3284.14	0.505752	3284.14	0.550669	3284.14
0.722923	3283.66	0.505847	3283.66	0.550801	3283.66
0.723049	3283.18	0.505957	3283.18	0.550938	3283.18
0.723189	3282.7	0.506078	3282.7	0.551085	3282.7
0.723343	3282.21	0.506205	3282.21	0.551243	3282.21
0.723504	3281.73	0.506334	3281.73	0.551413	3281.73
0.723659	3281.25	0.506467	3281.25	0.551591	3281.25
0.7238	3280.77	0.506605	3280.77	0.55177	3280.77
0.723924	3280.29	0.506754	3280.29	0.551945	3280.29
0.724035	3279.8	0.506914	3279.8	0.552113	3279.8
0.724142	3279.32	0.507082	3279.32	0.552277	3279.32
0.724255	3278.84	0.507259	3278.84	0.552443	3278.84
0.724387	3278.36	0.507451	3278.36	0.55262	3278.36
0.724551	3277.87	0.507667	3277.87	0.552816	3277.87
0.724759	3277.39	0.50792	3277.39	0.553035	3277.39
0.725011	3276.91	0.508207	3276.91	0.553275	3276.91
0.725292	3276.43	0.508515	3276.43	0.553525	3276.43
0.725565	3275.95	0.508819	3275.95	0.553771	3275.95
0.725794	3275.46	0.509103	3275.46	0.554003	3275.46
0.725959	3274.98	0.509367	3274.98	0.554217	3274.98
0.726076	3274.5	0.509634	3274.5	0.554426	3274.5
0.726192	3274.02	0.509926	3274.02	0.55465	3274.02
0.726361	3273.53	0.51026	3273.53	0.554906	3273.53
0.726615	3273.05	0.510631	3273.05	0.555197	3273.05
0.726948	3272.57	0.511022	3272.57	0.555512	3272.57
0.727314	3272.09	0.511414	3272.09	0.555828	3272.09
0.727647	3271.61	0.51179	3271.61	0.556122	3271.61
0.727888	3271.12	0.512141	3271.12	0.556377	3271.12
0.728001	3270.64	0.512469	3270.64	0.556589	3270.64
0.727985	3270.16	0.512777	3270.16	0.556766	3270.16
0.727868	3269.68	0.513074	3269.68	0.556924	3269.68
0.727701	3269.2	0.513372	3269.2	0.557082	3269.2
0.727532	3268.71	0.513685	3268.71	0.557255	3268.71
0.727404	3268.23	0.514021	3268.23	0.557453	3268.23
0.727336	3267.75	0.514386	3267.75	0.557676	3267.75
0.727327	3267.27	0.51478	3267.27	0.557921	3267.27
0.727363	3266.78	0.515199	3266.78	0.558181	3266.78
0.72743	3266.3	0.515641	3266.3	0.55845	3266.3
0.727515	3265.82	0.516104	3265.82	0.558725	3265.82
0.727611	3265.34	0.516583	3265.34	0.559007	3265.34
0.727717	3264.86	0.517074	3264.86	0.559295	3264.86
0.72783	3264.37	0.517573	3264.37	0.559587	3264.37
0.727948	3263.89	0.518079	3263.89	0.559881	3263.89
0.72807	3263.41	0.518591	3263.41	0.560174	3263.41
0.728191	3262.93	0.51911	3262.93	0.560465	3262.93
0.72831	3262.44	0.519636	3262.44	0.560757	3262.44
0.728426	3261.96	0.52017	3261.96	0.561054	3261.96
0.728541	3261.48	0.520715	3261.48	0.561359	3261.48
0.728657	3261	0.521274	3261	0.561673	3261
0.728779	3260.52	0.521848	3260.52	0.561994	3260.52
0.728908	3260.03	0.522436	3260.03	0.562318	3260.03
0.729045	3259.55	0.523036	3259.55	0.562643	3259.55
0.729195	3259.07	0.523648	3259.07	0.562972	3259.07
0.729364	3258.59	0.524279	3258.59	0.56331	3258.59
0.729565	3258.1	0.524937	3258.1	0.563664	3258.1
0.729802	3257.62	0.525623	3257.62	0.564035	3257.62
0.730064	3257.14	0.52633	3257.14	0.564418	3257.14
0.730325	3256.66	0.527037	3256.66	0.564801	3256.66
0.730543	3256.18	0.527723	3256.18	0.565169	3256.18
0.73069	3255.69	0.528377	3255.69	0.565512	3255.69
0.730758	3255.21	0.529007	3255.21	0.565829	3255.21
0.730769	3254.73	0.529633	3254.73	0.566132	3254.73
0.730765	3254.25	0.530275	3254.25	0.566433	3254.25
0.730782	3253.77	0.530943	3253.77	0.566742	3253.77
0.730842	3253.28	0.531633	3253.28	0.567064	3253.28
0.730942	3252.8	0.532335	3252.8	0.567398	3252.8
0.731071	3252.32	0.533042	3252.32	0.567742	3252.32
0.731211	3251.84	0.533751	3251.84	0.568093	3251.84
0.731355	3251.35	0.534468	3251.35	0.568449	3251.35
0.731506	3250.87	0.5352	3250.87	0.568813	3250.87
0.731678	3250.39	0.535958	3250.39	0.569189	3250.39
0.731889	3249.91	0.536749	3249.91	0.569584	3249.91
0.732155	3249.43	0.537579	3249.43	0.570006	3249.43
0.732476	3248.94	0.538439	3248.94	0.570453	3248.94
0.732829	3248.46	0.53931	3248.46	0.570913	3248.46
0.733168	3247.98	0.540165	3247.98	0.571365	3247.98
0.733444	3247.5	0.54098	3247.5	0.571784	3247.5
0.733623	3247.01	0.541746	3247.01	0.572159	3247.01
0.7337	3246.53	0.542475	3246.53	0.572494	3246.53
0.733702	3246.05	0.54319	3246.05	0.572804	3246.05
0.733671	3245.57	0.543914	3245.57	0.573112	3245.57
0.733648	3245.09	0.544655	3245.09	0.573431	3245.09
0.733658	3244.6	0.545406	3244.6	0.573767	3244.6
0.733709	3244.12	0.546158	3244.12	0.574116	3244.12
0.733797	3243.64	0.546905	3243.64	0.574474	3243.64
0.733912	3243.16	0.54765	3243.16	0.574835	3243.16
0.734046	3242.68	0.548401	3242.68	0.5752	3242.68
0.734192	3242.19	0.54916	3242.19	0.575567	3242.19
0.734343	3241.71	0.54993	3241.71	0.575934	3241.71
0.734495	3241.23	0.550709	3241.23	0.5763	3241.23
0.734647	3240.75	0.551494	3240.75	0.576667	3240.75
0.734798	3240.26	0.552286	3240.26	0.577035	3240.26
0.734949	3239.78	0.553081	3239.78	0.577407	3239.78
0.735103	3239.3	0.553877	3239.3	0.577781	3239.3
0.735261	3238.82	0.554671	3238.82	0.578159	3238.82
0.735426	3238.34	0.555464	3238.34	0.578538	3238.34
0.735603	3237.85	0.556258	3237.85	0.578916	3237.85
0.7358	3237.37	0.557065	3237.37	0.579294	3237.37
0.736028	3236.89	0.557894	3236.89	0.579679	3236.89
0.7363	3236.41	0.558753	3236.41	0.580081	3236.41
0.736627	3235.92	0.559642	3235.92	0.580508	3235.92
0.737001	3235.44	0.560553	3235.44	0.580965	3235.44
0.737402	3234.96	0.561468	3234.96	0.581439	3234.96
0.737787	3234.48	0.56236	3234.48	0.581906	3234.48
0.738106	3234	0.563199	3234	0.582333	3234
0.73832	3233.51	0.56396	3233.51	0.582698	3233.51
0.738415	3233.03	0.564636	3233.03	0.582996	3233.03
0.738406	3232.55	0.565239	3232.55	0.583246	3232.55
0.738335	3232.07	0.565797	3232.07	0.583476	3232.07
0.738252	3231.58	0.566346	3231.58	0.583714	3231.58
0.738197	3231.1	0.566913	3231.1	0.583978	3231.1
0.738192	3230.62	0.567512	3230.62	0.584268	3230.62
0.73824	3230.14	0.568142	3230.14	0.584579	3230.14
0.738332	3229.66	0.568793	3229.66	0.584901	3229.66
0.738457	3229.17	0.569455	3229.17	0.585229	3229.17
0.7386	3228.69	0.570121	3228.69	0.58556	3228.69
0.738753	3228.21	0.570788	3228.21	0.585895	3228.21
0.738908	3227.73	0.571455	3227.73	0.58623	3227.73
0.73906	3227.25	0.57212	3227.25	0.586563	3227.25
0.739209	3226.76	0.572779	3226.76	0.586891	3226.76
0.739356	3226.28	0.573428	3226.28	0.587213	3226.28
0.739503	3225.8	0.574066	3225.8	0.58753	3225.8
0.739652	3225.32	0.574694	3225.32	0.587845	3225.32
0.739804	3224.83	0.575315	3224.83	0.588157	3224.83
0.739955	3224.35	0.57593	3224.35	0.588465	3224.35
0.740103	3223.87	0.57654	3223.87	0.58877	3223.87
0.740247	3223.39	0.577144	3223.39	0.589071	3223.39
0.740388	3222.91	0.577742	3222.91	0.589371	3222.91
0.740531	3222.42	0.578336	3222.42	0.589673	3222.42
0.740684	3221.94	0.578933	3221.94	0.589981	3221.94
0.740855	3221.46	0.579543	3221.46	0.590298	3221.46
0.74105	3220.98	0.580176	3220.98	0.590624	3220.98
0.741266	3220.49	0.58083	3220.49	0.590957	3220.49
0.741489	3220.01	0.581491	3220.01	0.59129	3220.01
0.741701	3219.53	0.582129	3219.53	0.591613	3219.53
0.741882	3219.05	0.582718	3219.05	0.591918	3219.05
0.742023	3218.57	0.583244	3218.57	0.592203	3218.57
0.742129	3218.08	0.58372	3218.08	0.592474	3218.08
0.742219	3217.6	0.584173	3217.6	0.592742	3217.6
0.742318	3217.12	0.584635	3217.12	0.593017	3217.12
0.742442	3216.64	0.585128	3216.64	0.593305	3216.64
0.742595	3216.16	0.58566	3216.16	0.593602	3216.16
0.74277	3215.67	0.586223	3215.67	0.593902	3215.67
0.742948	3215.19	0.586801	3215.19	0.594198	3215.19
0.743116	3214.71	0.587373	3214.71	0.594485	3214.71
0.743266	3214.23	0.58792	3214.23	0.594763	3214.23
0.743398	3213.74	0.58843	3213.74	0.595032	3213.74
0.74352	3213.26	0.588899	3213.26	0.595293	3213.26
0.743638	3212.78	0.589336	3212.78	0.595549	3212.78
0.743757	3212.3	0.589756	3212.3	0.595801	3212.3
0.743876	3211.82	0.590175	3211.82	0.596055	3211.82
0.743994	3211.33	0.590606	3211.33	0.596314	3211.33
0.744111	3210.85	0.591054	3210.85	0.596581	3210.85
0.74423	3210.37	0.591522	3210.37	0.596857	3210.37
0.744359	3209.89	0.592007	3209.89	0.597137	3209.89
0.744503	3209.4	0.592506	3209.4	0.597417	3209.4
0.744667	3208.92	0.593013	3208.92	0.597692	3208.92
0.744847	3208.44	0.593527	3208.44	0.597962	3208.44
0.745036	3207.96	0.594044	3207.96	0.598227	3207.96
0.745223	3207.48	0.594553	3207.48	0.598492	3207.48
0.745396	3206.99	0.595045	3206.99	0.598758	3206.99
0.745549	3206.51	0.595509	3206.51	0.599024	3206.51
0.745681	3206.03	0.595942	3206.03	0.599289	3206.03
0.745802	3205.55	0.596354	3205.55	0.599549	3205.55
0.745922	3205.06	0.596759	3205.06	0.599805	3205.06
0.746053	3204.58	0.597177	3204.58	0.60006	3204.58
0.746197	3204.1	0.597616	3204.1	0.600316	3204.1
0.746351	3203.62	0.598074	3203.62	0.600575	3203.62
0.746508	3203.14	0.598538	3203.14	0.600837	3203.14
0.746659	3202.65	0.598996	3202.65	0.601101	3202.65
0.746801	3202.17	0.599439	3202.17	0.601361	3202.17
0.746935	3201.69	0.599867	3201.69	0.601617	3201.69
0.747065	3201.21	0.600286	3201.21	0.601868	3201.21
0.747196	3200.73	0.600703	3200.73	0.602116	3200.73
0.74733	3200.24	0.601123	3200.24	0.602364	3200.24
0.747465	3199.76	0.601548	3199.76	0.602613	3199.76
0.747601	3199.28	0.601982	3199.28	0.602865	3199.28
0.747739	3198.8	0.602427	3198.8	0.603122	3198.8
0.747883	3198.31	0.602884	3198.31	0.603381	3198.31
0.748034	3197.83	0.603349	3197.83	0.603643	3197.83
0.748196	3197.35	0.603816	3197.35	0.603905	3197.35
0.748364	3196.87	0.604277	3196.87	0.604164	3196.87
0.748533	3196.39	0.604732	3196.39	0.604418	3196.39
0.748699	3195.9	0.605182	3195.9	0.604669	3195.9
0.748858	3195.42	0.605633	3195.42	0.604919	3195.42
0.749014	3194.94	0.606092	3194.94	0.605172	3194.94
0.74917	3194.46	0.60656	3194.46	0.605427	3194.46
0.749332	3193.97	0.607035	3193.97	0.605685	3193.97
0.7495	3193.49	0.607508	3193.49	0.605945	3193.49
0.749668	3193.01	0.607971	3193.01	0.606203	3193.01
0.749831	3192.53	0.608418	3192.53	0.606459	3192.53
0.749985	3192.05	0.608855	3192.05	0.606715	3192.05
0.750133	3191.56	0.609295	3191.56	0.606974	3191.56
0.750282	3191.08	0.609753	3191.08	0.607239	3191.08
0.750439	3190.6	0.610237	3190.6	0.607511	3190.6
0.750603	3190.12	0.610737	3190.12	0.607786	3190.12
0.750765	3189.64	0.611232	3189.64	0.608058	3189.64
0.750912	3189.15	0.6117	3189.15	0.608318	3189.15
0.751036	3188.67	0.612128	3188.67	0.608563	3188.67
0.751135	3188.19	0.612521	3188.19	0.608796	3188.19
0.751221	3187.71	0.612897	3187.71	0.609023	3187.71
0.751306	3187.22	0.613276	3187.22	0.609252	3187.22
0.751402	3186.74	0.613676	3186.74	0.60949	3186.74
0.751515	3186.26	0.614106	3186.26	0.609741	3186.26
0.751646	3185.78	0.614566	3185.78	0.610006	3185.78
0.751791	3185.3	0.61505	3185.3	0.610282	3185.3
0.751945	3184.81	0.615546	3184.81	0.610562	3184.81
0.752098	3184.33	0.616039	3184.33	0.610841	3184.33
0.752244	3183.85	0.616517	3183.85	0.611112	3183.85
0.75238	3183.37	0.616976	3183.37	0.611375	3183.37
0.752507	3182.88	0.617418	3182.88	0.61163	3182.88
0.75263	3182.4	0.617856	3182.4	0.611881	3182.4
0.752758	3181.92	0.618298	3181.92	0.612133	3181.92
0.752893	3181.44	0.618748	3181.44	0.612386	3181.44
0.753033	3180.96	0.619204	3180.96	0.612643	3180.96
0.75317	3180.47	0.619658	3180.47	0.612899	3180.47
0.753294	3179.99	0.620103	3179.99	0.613154	3179.99
0.753402	3179.51	0.62054	3179.51	0.613408	3179.51
0.7535	3179.03	0.620977	3179.03	0.613662	3179.03
0.753597	3178.54	0.62142	3178.54	0.613918	3178.54
0.753704	3178.06	0.621869	3178.06	0.614178	3178.06
0.753825	3177.58	0.62232	3177.58	0.61444	3177.58
0.753956	3177.1	0.622765	3177.1	0.614701	3177.1
0.754089	3176.62	0.623202	3176.62	0.614957	3176.62
0.754217	3176.13	0.623633	3176.13	0.615207	3176.13
0.754335	3175.65	0.624065	3175.65	0.615452	3175.65
0.754448	3175.17	0.624499	3175.17	0.615697	3175.17
0.754562	3174.69	0.624938	3174.69	0.615943	3174.69
0.754682	3174.21	0.625378	3174.21	0.616195	3174.21
0.75481	3173.72	0.625817	3173.72	0.616451	3173.72
0.754942	3173.24	0.626253	3173.24	0.61671	3173.24
0.755071	3172.76	0.626685	3172.76	0.616966	3172.76
0.755191	3172.28	0.627113	3172.28	0.617216	3172.28
0.755302	3171.79	0.627539	3171.79	0.617459	3171.79
0.755406	3171.31	0.627965	3171.31	0.617696	3171.31
0.755507	3170.83	0.628391	3170.83	0.61793	3170.83
0.755612	3170.35	0.628818	3170.35	0.618164	3170.35
0.755724	3169.87	0.629244	3169.87	0.6184	3169.87
0.755844	3169.38	0.629669	3169.38	0.61864	3169.38
0.755968	3168.9	0.630092	3168.9	0.61888	3168.9
0.756092	3168.42	0.63051	3168.42	0.619119	3168.42
0.756211	3167.94	0.630923	3167.94	0.619354	3167.94
0.756326	3167.45	0.631329	3167.45	0.619583	3167.45
0.756437	3166.97	0.631731	3166.97	0.619807	3166.97
0.75655	3166.49	0.632128	3166.49	0.620028	3166.49
0.756665	3166.01	0.632521	3166.01	0.620251	3166.01
0.756781	3165.53	0.632912	3165.53	0.620479	3165.53
0.756897	3165.04	0.633299	3165.04	0.620714	3165.04
0.75701	3164.56	0.633685	3164.56	0.620954	3164.56
0.757118	3164.08	0.634071	3164.08	0.621194	3164.08
0.757223	3163.6	0.634456	3163.6	0.621431	3163.6
0.757325	3163.12	0.634842	3163.12	0.62166	3163.12
0.757427	3162.63	0.635225	3162.63	0.62188	3162.63
0.757532	3162.15	0.635605	3162.15	0.622092	3162.15
0.757641	3161.67	0.63598	3161.67	0.622299	3161.67
0.757755	3161.19	0.636349	3161.19	0.622504	3161.19
0.757871	3160.7	0.636713	3160.7	0.622711	3160.7
0.757986	3160.22	0.637073	3160.22	0.622919	3160.22
0.758098	3159.74	0.637431	3159.74	0.623129	3159.74
0.758204	3159.26	0.637791	3159.26	0.623339	3159.26
0.758309	3158.78	0.638154	3158.78	0.623545	3158.78
0.758415	3158.29	0.638523	3158.29	0.623746	3158.29
0.758527	3157.81	0.638899	3157.81	0.623947	3157.81
0.758651	3157.33	0.639284	3157.33	0.624151	3157.33
0.75879	3156.85	0.63968	3156.85	0.624365	3156.85
0.75895	3156.36	0.64009	3156.36	0.624594	3156.36
0.759137	3155.88	0.640517	3155.88	0.624843	3155.88
0.759356	3155.4	0.640965	3155.4	0.625114	3155.4
0.759616	3154.92	0.641436	3154.92	0.625409	3154.92
0.759917	3154.44	0.641928	3154.44	0.625724	3154.44
0.760242	3153.95	0.642426	3153.95	0.626048	3153.95
0.76056	3153.47	0.642902	3153.47	0.626357	3153.47
0.760825	3152.99	0.643323	3152.99	0.626622	3152.99
0.760994	3152.51	0.643657	3152.51	0.626821	3152.51
0.761045	3152.02	0.643894	3152.02	0.626947	3152.02
0.760988	3151.54	0.644045	3151.54	0.627014	3151.54
0.76086	3151.06	0.64414	3151.06	0.627052	3151.06
0.76071	3150.58	0.644218	3150.58	0.627091	3150.58
0.76058	3150.1	0.644313	3150.1	0.627152	3150.1
0.760496	3149.61	0.644444	3149.61	0.627242	3149.61
0.760462	3149.13	0.644616	3149.13	0.62736	3149.13
0.760471	3148.65	0.644823	3148.65	0.627499	3148.65
0.760513	3148.17	0.645057	3148.17	0.627655	3148.17
0.760578	3147.69	0.645307	3147.69	0.627822	3147.69
0.760657	3147.2	0.645564	3147.2	0.627995	3147.2
0.760745	3146.72	0.645821	3146.72	0.62817	3146.72
0.760837	3146.24	0.646074	3146.24	0.628341	3146.24
0.76093	3145.76	0.646321	3145.76	0.628502	3145.76
0.76102	3145.27	0.646561	3145.27	0.628654	3145.27
0.761107	3144.79	0.646796	3144.79	0.628798	3144.79
0.761191	3144.31	0.64703	3144.31	0.628939	3144.31
0.761276	3143.83	0.647268	3143.83	0.629083	3143.83
0.761371	3143.35	0.64752	3143.35	0.629235	3143.35
0.761488	3142.86	0.647794	3142.86	0.6294	3142.86
0.761646	3142.38	0.648099	3142.38	0.629583	3142.38
0.761858	3141.9	0.64844	3141.9	0.629788	3141.9
0.762127	3141.42	0.64881	3141.42	0.630014	3141.42
0.762433	3140.93	0.64919	3140.93	0.630252	3140.93
0.76274	3140.45	0.649552	3140.45	0.630486	3140.45
0.763001	3139.97	0.649865	3139.97	0.630695	3139.97
0.763178	3139.49	0.650106	3139.49	0.630863	3139.49
0.763253	3139.01	0.650269	3139.01	0.630986	3139.01
0.763233	3138.52	0.650364	3138.52	0.631068	3138.52
0.763146	3138.04	0.650412	3138.04	0.631122	3138.04
0.763027	3137.56	0.650439	3137.56	0.631163	3137.56
0.76291	3137.08	0.650468	3137.08	0.631206	3137.08
0.762819	3136.6	0.650515	3136.6	0.63126	3136.6
0.762765	3136.11	0.650589	3136.11	0.631328	3136.11
0.762749	3135.63	0.650688	3135.63	0.631412	3135.63
0.762762	3135.15	0.650805	3135.15	0.631508	3135.15
0.762798	3134.67	0.650937	3134.67	0.631614	3134.67
0.76285	3134.18	0.65108	3134.18	0.631727	3134.18
0.762919	3133.7	0.651237	3133.7	0.631845	3133.7
0.763012	3133.22	0.651407	3133.22	0.631968	3133.22
0.763134	3132.74	0.651587	3132.74	0.632093	3132.74
0.763292	3132.26	0.651777	3132.26	0.632222	3132.26
0.763483	3131.77	0.651972	3131.77	0.632357	3131.77
0.763696	3131.29	0.652164	3131.29	0.632498	3131.29
0.763906	3130.81	0.652341	3130.81	0.63264	3130.81
0.76408	3130.33	0.652484	3130.33	0.63277	3130.33
0.764194	3129.84	0.652578	3129.84	0.632879	3129.84
0.764237	3129.36	0.652618	3129.36	0.632959	3129.36
0.764223	3128.88	0.652618	3128.88	0.633015	3128.88
0.764177	3128.4	0.652603	3128.4	0.633057	3128.4
0.764131	3127.92	0.652595	3127.92	0.633097	3127.92
0.764108	3127.43	0.652611	3127.43	0.633146	3127.43
0.764115	3126.95	0.652651	3126.95	0.633207	3126.95
0.764153	3126.47	0.652706	3126.47	0.633279	3126.47
0.764216	3125.99	0.652764	3125.99	0.633357	3125.99
0.764298	3125.5	0.652813	3125.5	0.633437	3125.5
0.764394	3125.02	0.652849	3125.02	0.633516	3125.02
0.764503	3124.54	0.652877	3124.54	0.633592	3124.54
0.764631	3124.06	0.652912	3124.06	0.633673	3124.06
0.764791	3123.58	0.652969	3123.58	0.63377	3123.58
0.765002	3123.09	0.65306	3123.09	0.633894	3123.09
0.765272	3122.61	0.653178	3122.61	0.634051	3122.61
0.765595	3122.13	0.653303	3122.13	0.634236	3122.13
0.765942	3121.65	0.653409	3121.65	0.634428	3121.65
0.76627	3121.17	0.653471	3121.17	0.634599	3121.17
0.766535	3120.68	0.653483	3120.68	0.634727	3120.68
0.766716	3120.2	0.65345	3120.2	0.634801	3120.2
0.766819	3119.72	0.653388	3119.72	0.634831	3119.72
0.766873	3119.24	0.653313	3119.24	0.63484	3119.24
0.766916	3118.75	0.653232	3118.75	0.634849	3118.75
0.766974	3118.27	0.653145	3118.27	0.634871	3118.27
0.767056	3117.79	0.653049	3117.79	0.634906	3117.79
0.76715	3117.31	0.65294	3117.31	0.634942	3117.31
0.767236	3116.83	0.652817	3116.83	0.634964	3116.83
0.767293	3116.34	0.652677	3116.34	0.634963	3116.34
0.767307	3115.86	0.652513	3115.86	0.63493	3115.86
0.767269	3115.38	0.652315	3115.38	0.634864	3115.38
0.767177	3114.9	0.652078	3114.9	0.634773	3114.9
0.767044	3114.41	0.651806	3114.41	0.634668	3114.41
0.766889	3113.93	0.651515	3113.93	0.634567	3113.93
0.766742	3113.45	0.651224	3113.45	0.634484	3113.45
0.76663	3112.97	0.650946	3112.97	0.634425	3112.97
0.766573	3112.49	0.650692	3112.49	0.63439	3112.49
0.766581	3112	0.650462	3112	0.634375	3112
0.766662	3111.52	0.650256	3111.52	0.634381	3111.52
0.766817	3111.04	0.65007	3111.04	0.634412	3111.04
0.767036	3110.56	0.649894	3110.56	0.634466	3110.56
0.767292	3110.08	0.649714	3110.08	0.634535	3110.08
0.767539	3109.59	0.649507	3109.59	0.634595	3109.59
0.767726	3109.11	0.649255	3109.11	0.634623	3109.11
0.767814	3108.63	0.648949	3108.63	0.634599	3108.63
0.767797	3108.15	0.648594	3108.15	0.634525	3108.15
0.767702	3107.66	0.648209	3107.66	0.634415	3107.66
0.767574	3107.18	0.647812	3107.18	0.634293	3107.18
0.767458	3106.7	0.647419	3106.7	0.634181	3106.7
0.767378	3106.22	0.647033	3106.22	0.634088	3106.22
0.767341	3105.74	0.646653	3105.74	0.634015	3105.74
0.76734	3105.25	0.646274	3105.25	0.633956	3105.25
0.767363	3104.77	0.645895	3104.77	0.633906	3104.77
0.767403	3104.29	0.645514	3104.29	0.633861	3104.29
0.76746	3103.81	0.645136	3103.81	0.63382	3103.81
0.767538	3103.32	0.644766	3103.32	0.633786	3103.32
0.767647	3102.84	0.64441	3102.84	0.633763	3102.84
0.767795	3102.36	0.64407	3102.36	0.633754	3102.36
0.767984	3101.88	0.643745	3101.88	0.633759	3101.88
0.768197	3101.4	0.643423	3101.4	0.633769	3101.4
0.768407	3100.91	0.643088	3100.91	0.633772	3100.91
0.768577	3100.43	0.642721	3100.43	0.633756	3100.43
0.768679	3099.95	0.64231	3099.95	0.63371	3099.95
0.768704	3099.47	0.641855	3099.47	0.633635	3099.47
0.768663	3098.98	0.641366	3098.98	0.633535	3098.98
0.768585	3098.5	0.64086	3098.5	0.633423	3098.5
0.768502	3098.02	0.640356	3098.02	0.63331	3098.02
0.768438	3097.54	0.63987	3097.54	0.633205	3097.54
0.76841	3097.06	0.639409	3097.06	0.633116	3097.06
0.76842	3096.57	0.638974	3096.57	0.633044	3096.57
0.768462	3096.09	0.638558	3096.09	0.632984	3096.09
0.768525	3095.61	0.638152	3095.61	0.632932	3095.61
0.768598	3095.13	0.637748	3095.13	0.63288	3095.13
0.768675	3094.65	0.637343	3094.65	0.632826	3094.65
0.768759	3094.16	0.636944	3094.16	0.632772	3094.16
0.768862	3093.68	0.636558	3093.68	0.632727	3093.68
0.769	3093.2	0.636195	3093.2	0.632698	3093.2
0.769185	3092.72	0.635862	3092.72	0.632692	3092.72
0.769416	3092.23	0.635555	3092.23	0.632707	3092.23
0.769669	3091.75	0.635263	3091.75	0.63273	3091.75
0.769906	3091.27	0.634967	3091.27	0.632742	3091.27
0.770083	3090.79	0.634651	3090.79	0.632726	3090.79
0.770176	3090.31	0.634306	3090.31	0.632677	3090.31
0.770188	3089.82	0.633938	3089.82	0.6326	3089.82
0.770152	3089.34	0.633564	3089.34	0.632513	3089.34
0.770113	3088.86	0.633204	3088.86	0.632436	3088.86
0.770107	3088.38	0.632871	3088.38	0.632379	3088.38
0.770151	3087.89	0.63257	3087.89	0.632342	3087.89
0.770238	3087.41	0.632298	3087.41	0.632321	3087.41
0.770355	3086.93	0.63205	3086.93	0.632315	3086.93
0.770494	3086.45	0.631825	3086.45	0.632326	3086.45
0.770651	3085.97	0.631621	3085.97	0.632358	3085.97
0.770817	3085.48	0.631431	3085.48	0.632402	3085.48
0.770971	3085	0.631244	3085	0.632444	3085
0.771085	3084.52	0.631046	3084.52	0.632464	3084.52
0.771141	3084.04	0.630834	3084.04	0.632452	3084.04
0.771143	3083.56	0.630618	3083.56	0.632417	3083.56
0.771126	3083.07	0.630418	3083.07	0.632382	3083.07
0.771132	3082.59	0.630253	3082.59	0.63237	3082.59
0.771191	3082.11	0.630131	3082.11	0.632392	3082.11
0.771306	3081.63	0.630045	3081.63	0.632444	3081.63
0.771455	3081.14	0.629977	3081.14	0.632507	3081.14
0.771608	3080.66	0.629914	3080.66	0.632568	3080.66
0.771747	3080.18	0.629851	3080.18	0.632618	3080.18
0.771862	3079.7	0.629788	3079.7	0.632658	3079.7
0.771952	3079.22	0.629727	3079.22	0.632688	3079.22
0.772012	3078.73	0.629664	3078.73	0.632702	3078.73
0.772027	3078.25	0.629589	3078.25	0.632693	3078.25
0.771984	3077.77	0.629493	3077.77	0.632656	3077.77
0.771878	3077.29	0.629371	3077.29	0.632596	3077.29
0.771722	3076.8	0.629227	3076.8	0.632526	3076.8
0.771541	3076.32	0.629074	3076.32	0.632463	3076.32
0.771366	3075.84	0.628931	3075.84	0.632419	3075.84
0.771223	3075.36	0.628815	3075.36	0.6324	3075.36
0.771124	3074.88	0.628735	3074.88	0.632404	3074.88
0.771072	3074.39	0.628692	3074.39	0.632425	3074.39
0.771059	3073.91	0.628679	3073.91	0.632457	3073.91
0.771077	3073.43	0.628691	3073.43	0.632496	3073.43
0.77112	3072.95	0.628721	3072.95	0.63254	3072.95
0.771183	3072.46	0.628766	3072.46	0.632588	3072.46
0.771261	3071.98	0.628824	3071.98	0.63264	3071.98
0.771349	3071.5	0.628894	3071.5	0.632698	3071.5
0.771446	3071.02	0.628978	3071.02	0.632765	3071.02
0.771558	3070.54	0.629085	3070.54	0.632845	3070.54
0.771698	3070.05	0.629223	3070.05	0.632945	3070.05
0.771874	3069.57	0.629397	3069.57	0.633066	3069.57
0.772086	3069.09	0.629605	3069.09	0.633204	3069.09
0.772312	3068.61	0.629835	3068.61	0.633349	3068.61
0.77252	3068.13	0.63007	3068.13	0.633487	3068.13
0.77267	3067.64	0.630292	3067.64	0.633606	3067.64
0.772737	3067.16	0.630489	3067.16	0.633698	3067.16
0.772712	3066.68	0.630663	3066.68	0.633766	3066.68
0.772617	3066.2	0.630829	3066.2	0.633818	3066.2
0.77249	3065.71	0.631016	3065.71	0.633871	3065.71
0.772379	3065.23	0.631256	3065.23	0.633941	3065.23
0.772316	3064.75	0.631565	3064.75	0.634039	3064.75
0.772309	3064.27	0.631937	3064.27	0.634163	3064.27
0.772338	3063.79	0.632349	3063.79	0.634306	3063.79
0.772373	3063.3	0.632776	3063.3	0.634457	3063.3
0.772388	3062.82	0.633209	3062.82	0.634611	3062.82
0.772378	3062.34	0.633653	3062.34	0.634769	3062.34
0.772354	3061.86	0.634127	3061.86	0.634939	3061.86
0.772335	3061.37	0.63465	3061.37	0.635124	3061.37
0.772338	3060.89	0.635231	3060.89	0.63533	3060.89
0.772371	3060.41	0.635872	3060.41	0.635557	3060.41
0.772436	3059.93	0.636571	3059.93	0.635807	3059.93
0.772534	3059.45	0.63732	3059.45	0.636081	3059.45
0.772659	3058.96	0.638112	3058.96	0.636378	3058.96
0.772799	3058.48	0.638932	3058.48	0.63669	3058.48
0.772936	3058	0.63977	3058	0.637009	3058
0.773058	3057.52	0.640618	3057.52	0.637328	3057.52
0.773159	3057.03	0.641478	3057.03	0.637644	3057.03
0.773247	3056.55	0.642352	3056.55	0.637959	3056.55
0.773331	3056.07	0.643239	3056.07	0.638275	3056.07
0.77341	3055.59	0.644125	3055.59	0.63859	3055.59
0.773472	3055.11	0.644992	3055.11	0.638899	3055.11
0.773506	3054.62	0.645833	3054.62	0.639197	3054.62
0.773515	3054.14	0.646656	3054.14	0.639489	3054.14
0.773525	3053.66	0.647487	3053.66	0.63979	3053.66
0.773572	3053.18	0.648352	3053.18	0.640114	3053.18
0.773681	3052.7	0.649265	3052.7	0.640466	3052.7
0.773846	3052.21	0.650209	3052.21	0.640836	3052.21
0.774027	3051.73	0.651148	3051.73	0.6412	3051.73
0.77417	3051.25	0.652044	3051.25	0.641532	3051.25
0.774231	3050.77	0.652871	3050.77	0.64182	3050.77
0.774199	3050.28	0.653628	3050.28	0.642065	3050.28
0.7741	3049.8	0.654336	3049.8	0.642282	3049.8
0.773981	3049.32	0.655029	3049.32	0.642495	3049.32
0.773891	3048.84	0.655732	3048.84	0.642722	3048.84
0.773869	3048.36	0.656464	3048.36	0.642976	3048.36
0.773929	3047.87	0.657226	3047.87	0.643261	3047.87
0.774066	3047.39	0.658013	3047.39	0.643573	3047.39
0.774255	3046.91	0.658808	3046.91	0.6439	3046.91
0.77446	3046.43	0.659592	3046.43	0.644228	3046.43
0.774647	3045.94	0.660345	3045.94	0.64454	3045.94
0.774795	3045.46	0.661054	3045.46	0.64483	3045.46
0.774907	3044.98	0.661723	3044.98	0.645101	3044.98
0.775003	3044.5	0.662363	3044.5	0.645365	3044.5
0.775104	3044.02	0.662986	3044.02	0.645629	3044.02
0.775213	3043.53	0.663595	3043.53	0.645888	3043.53
0.775316	3043.05	0.664185	3043.05	0.64613	3043.05
0.77539	3042.57	0.664741	3042.57	0.646343	3042.57
0.775419	3042.09	0.665254	3042.09	0.646523	3042.09
0.7754	3041.61	0.665718	3041.61	0.646676	3041.61
0.775339	3041.12	0.666128	3041.12	0.646809	3041.12
0.775242	3040.64	0.666485	3040.64	0.646928	3040.64
0.775113	3040.16	0.666794	3040.16	0.647036	3040.16
0.774963	3039.68	0.667068	3039.68	0.647134	3039.68
0.774807	3039.19	0.66733	3039.19	0.647229	3039.19
0.774674	3038.71	0.667605	3038.71	0.647333	3038.71
0.774592	3038.23	0.667917	3038.23	0.647458	3038.23
0.774586	3037.75	0.668279	3037.75	0.647613	3037.75
0.774663	3037.27	0.668693	3037.27	0.647802	3037.27
0.774818	3036.78	0.669151	3036.78	0.648019	3036.78
0.775023	3036.3	0.669629	3036.3	0.648251	3036.3
0.775243	3035.82	0.670097	3035.82	0.648478	3035.82
[truncated: 5,467 more rows]

## Sheet: Fig 1g
Fe3O4-OA		Fe3O4-BAPTES		Fe3O4-Peptide
Weight Loss (%)	Temperature (C)	Weight Loss (%)	Temperature (C)	Weight Loss (%)	Temperature (C)
100	25.4576	100	100.127	100	100.014
99.996	25.4573	99.9969	100.292	99.9983	100.013
99.9954	25.4599	99.9939	100.462	99.9995	100.013
99.9908	25.4652	99.9905	100.628	99.9996	100.013
99.9904	25.4746	99.9874	100.795	99.9994	100.013
99.9881	25.4866	99.986	100.961	99.9991	100.012
99.989	25.5034	99.9828	101.129	100	100.011
99.9875	25.5232	99.9799	101.297	99.9991	100.011
99.9896	25.5492	99.976	101.462	99.9987	100.013
99.9866	25.5764	99.9725	101.629	99.9963	100.011
99.9884	25.6093	99.9712	101.796	99.9965	100.011
99.9858	25.6477	99.9697	101.962	99.9954	100.012
99.9873	25.6891	99.9668	102.128	99.9952	100.011
99.9853	25.7363	99.9645	102.296	99.9956	100.012
99.9872	25.7893	99.9608	102.462	99.9961	100.012
99.9854	25.8449	99.956	102.628	99.9963	100.011
99.9884	25.9072	99.9536	102.795	99.9968	100.012
99.9846	25.9716	99.9503	102.961	99.9956	100.013
99.9848	26.0426	99.9471	103.128	99.9966	100.012
99.9808	26.1184	99.9449	103.296	99.9968	100.012
99.9812	26.1969	99.9434	103.462	99.9952	100.011
99.9781	26.2812	99.9409	103.629	99.9951	100.012
99.9792	26.3707	99.9377	103.797	99.9963	100.013
99.9755	26.464	99.9334	103.962	99.9971	100.01
99.9759	26.5621	99.9287	104.129	99.9975	100.011
99.9719	26.6646	99.9275	104.297	99.9951	100.01
99.971	26.7716	99.9242	104.463	99.9914	100.01
99.9675	26.8831	99.9191	104.63	99.9906	100.01
99.9679	26.9974	99.9158	104.796	99.9926	100.01
99.9649	27.1163	99.9143	104.963	99.9921	100.01
99.9643	27.2395	99.9118	105.13	99.9892	100.01
99.9593	27.3642	99.9101	105.297	99.9873	100.01
99.9584	27.4941	99.9059	105.466	99.9872	100.011
99.9552	27.6238	99.9038	105.631	99.9869	100.011
99.9543	27.7604	99.9007	105.799	99.9848	100.012
99.9506	27.9003	99.8983	105.962	99.9865	100.011
99.9486	28.0422	99.8964	106.132	99.9855	100.01
99.9437	28.1862	99.8939	106.298	99.9846	100.01
99.9421	28.334	99.8906	106.466	99.9867	100.011
99.9387	28.483	99.8871	106.631	99.9866	100.01
99.936	28.6339	99.8826	106.798	99.9875	100.01
99.9305	28.7884	99.8811	106.963	99.9881	100.01
99.9283	28.9438	99.879	107.131	99.987	100.01
99.923	29.1023	99.8771	107.299	99.9865	100.011
99.9203	29.2641	99.8742	107.463	99.9848	100.011
99.9151	29.4245	99.8709	107.631	99.9841	100.011
99.9103	29.5888	99.8674	107.799	99.9803	100.011
99.9039	29.7525	99.8614	107.965	99.9807	100.011
99.8997	29.9182	99.8578	108.132	99.9781	100.01
99.8908	30.0837	99.8539	108.3	99.9795	100.011
99.8885	30.253	99.8507	108.466	99.9784	100.011
99.8845	30.4201	99.8473	108.632	99.9799	100.011
99.8808	30.5919	99.8436	108.799	99.9807	100.01
99.8761	30.7633	99.8404	108.966	99.9818	100.01
99.8722	30.9348	99.8371	109.133	99.981	100.01
99.8671	31.109	99.8347	109.299	99.9789	100.01
99.8599	31.2832	99.8322	109.465	99.9803	100.01
99.8546	31.4556	99.828	109.631	99.9786	100.009
99.8514	31.6301	99.8251	109.8	99.9777	100.01
99.8455	31.804	99.8218	109.966	99.9785	100.009
99.8395	31.9789	99.8186	110.133	99.9777	100.01
99.8328	32.1537	99.8159	110.299	99.975	100.01
99.8271	32.3283	99.8126	110.465	99.9753	100.011
99.8212	32.5033	99.8086	110.633	99.9754	100.009
99.8167	32.6781	99.8053	110.799	99.9754	100.01
99.8097	32.8528	99.8023	110.966	99.974	100.01
99.8042	33.0257	99.7995	111.132	99.9734	100.008
99.7991	33.2007	99.7946	111.299	99.9722	100.009
99.7931	33.3759	99.7907	111.465	99.9726	100.011
99.7864	33.5493	99.7876	111.633	99.9736	100.01
99.7796	33.7233	99.7845	111.8	99.9719	100.009
99.7736	33.8974	99.7782	111.967	99.9702	100.009
99.7671	34.071	99.7752	112.133	99.9694	100.01
99.7612	34.2428	99.7721	112.301	99.9685	100.009
99.7549	34.4173	99.7693	112.468	99.9681	100.008
99.7492	34.5869	99.7658	112.634	99.9685	100.009
99.7412	34.7589	99.7625	112.802	99.9703	100.007
99.7344	34.9302	99.7584	112.968	99.971	100.008
99.7284	35.1005	99.7551	113.135	99.9704	100.008
99.7221	35.2715	99.7514	113.302	99.9679	100.009
99.7154	35.4421	99.7468	113.468	99.9689	100.009
99.7076	35.6098	99.7417	113.635	99.9687	100.009
99.7005	35.7788	99.7384	113.802	99.9689	100.008
99.6934	35.9495	99.7347	113.968	99.9676	100.008
99.6859	36.1162	99.7306	114.135	99.9666	100.01
99.6788	36.2831	99.7286	114.302	99.9659	100.01
99.6709	36.45	99.7259	114.466	99.9655	100.01
99.6647	36.6171	99.7209	114.633	99.9654	100.009
99.6563	36.7837	99.7172	114.801	99.965	100.011
99.6492	36.9487	99.7134	114.968	99.9653	100.01
99.6408	37.1145	99.7091	115.134	99.9644	100.008
99.6348	37.2808	99.7044	115.3	99.9648	100.009
99.6278	37.4435	99.6997	115.468	99.9647	100.009
99.6203	37.6061	99.6962	115.635	99.9666	100.009
99.6113	37.7698	99.6935	115.801	99.9667	100.009
99.6038	37.934	99.6915	115.968	99.9656	100.009
99.5961	38.0968	99.6869	116.134	99.9662	100.007
99.5887	38.2585	99.6832	116.302	99.9655	100.008
99.581	38.419	99.6807	116.468	99.9634	100.007
99.5724	38.5833	99.6762	116.635	99.9606	100.007
99.5638	38.7461	99.672	116.801	99.9603	100.006
99.5569	38.9056	99.6692	116.967	99.9612	100.006
99.549	39.0663	99.6643	117.134	99.9609	100.008
99.5406	39.2271	99.6599	117.303	99.9595	100.007
99.5313	39.3862	99.6556	117.469	99.9597	100.007
99.5236	39.5474	99.6504	117.636	99.9607	100.008
99.5155	39.7078	99.6464	117.804	99.962	100.007
99.5092	39.8666	99.6404	117.971	99.9612	100.008
99.4995	40.0293	99.6349	118.138	99.9608	100.009
99.49	40.1889	99.6302	118.302	99.9615	100.01
99.4817	40.3476	99.6263	118.471	99.9606	100.008
99.4743	40.5078	99.6215	118.636	99.9595	100.009
99.465	40.6668	99.6185	118.804	99.9572	100.008
99.4567	40.8246	99.6157	118.97	99.9567	100.008
99.4472	40.9816	99.6102	119.137	99.9577	100.008
99.4393	41.1419	99.6061	119.303	99.9544	100.009
99.4317	41.3007	99.6037	119.471	99.953	100.008
99.4234	41.4607	99.5991	119.637	99.953	100.008
99.4123	41.617	99.5934	119.804	99.952	100.008
99.4047	41.7753	99.5858	119.968	99.9521	100.007
99.3963	41.9347	99.5792	120.136	99.9524	100.007
99.3887	42.0934	99.5795	120.304	99.9528	100.008
99.3773	42.2519	99.5806	120.471	99.9553	100.008
99.367	42.4105	99.5761	120.638	99.9554	100.007
99.3579	42.5697	99.5708	120.804	99.9572	100.008
99.3495	42.7263	99.5676	120.972	99.9579	100.008
99.3399	42.8853	99.5632	121.138	99.9565	100.007
99.3309	43.0439	99.5566	121.303	99.9558	100.008
99.3207	43.2019	99.5527	121.471	99.9526	100.009
99.3115	43.3623	99.5489	121.636	99.9533	100.007
99.3026	43.5202	99.5441	121.804	99.953	100.008
99.295	43.6773	99.5386	121.97	99.9534	100.007
99.2843	43.8357	99.5344	122.137	99.9517	100.007
99.2744	43.9942	99.5306	122.303	99.9526	100.007
99.2642	44.1538	99.5257	122.47	99.9516	100.007
99.2544	44.3129	99.5225	122.637	99.9517	100.007
99.2444	44.4709	99.5193	122.804	99.9515	100.007
99.2326	44.6315	99.5151	122.97	99.9523	100.009
99.2235	44.7888	99.5107	123.137	99.9519	100.009
99.2144	44.9495	99.5047	123.305	99.9531	100.008
99.2044	45.1077	99.5012	123.471	99.9528	100.007
99.1958	45.2688	99.4968	123.638	99.9527	100.008
99.1851	45.4261	99.4913	123.804	99.9526	100.008
99.173	45.5878	99.4874	123.972	99.9491	100.008
99.1621	45.7468	99.4825	124.138	99.9498	100.008
99.1508	45.907	99.4779	124.305	99.9519	100.01
99.1427	46.0662	99.4734	124.472	99.9517	100.009
99.1333	46.2256	99.4672	124.638	99.954	100.007
99.1225	46.3865	99.4628	124.805	99.9525	100.006
99.1126	46.5473	99.459	124.971	99.9512	100.007
99.1003	46.706	99.453	125.139	99.9476	100.007
99.0886	46.8656	99.4483	125.306	99.9473	100.009
99.0788	47.0273	99.4451	125.471	99.9478	100.008
99.0701	47.1893	99.441	125.638	99.9479	100.007
99.0569	47.3477	99.4375	125.805	99.9452	100.008
99.0429	47.5085	99.4339	125.972	99.9462	100.007
99.0327	47.6683	99.4286	126.139	99.945	100.007
99.0238	47.8299	99.4246	126.304	99.9442	100.009
99.0126	47.9893	99.4191	126.471	99.9447	100.008
99.003	48.1514	99.4138	126.639	99.9454	100.008
98.9926	48.3126	99.4094	126.805	99.9456	100.008
98.9791	48.4745	99.4031	126.971	99.9454	100.008
98.9663	48.6368	99.3943	127.138	99.9444	100.007
98.9543	48.7989	99.3929	127.303	99.9436	100.007
98.9428	48.9607	99.3924	127.471	99.9436	100.007
98.9312	49.1213	99.387	127.638	99.9421	100.007
98.9204	49.2841	99.3812	127.805	99.9415	100.007
98.9104	49.4446	99.3764	127.97	99.9428	100.007
98.8985	49.6089	99.3719	128.137	99.9438	100.006
98.8865	49.7705	99.3686	128.304	99.9423	100.009
98.8747	49.9343	99.3653	128.471	99.9412	100.014
98.8627	50.0965	99.3624	128.639	99.9422	100.023
98.8519	50.2599	99.3572	128.805	99.9431	100.034
98.8398	50.4214	99.3527	128.97	99.9427	100.05
98.8263	50.5844	99.3473	129.137	99.9434	100.067
98.8133	50.7485	99.3431	129.304	99.945	100.09
98.8016	50.9107	99.3362	129.471	99.948	100.116
98.7891	51.073	99.3326	129.638	99.9497	100.148
98.7781	51.2377	99.3291	129.806	99.9495	100.181
98.7655	51.3998	99.3258	129.971	99.953	100.219
98.753	51.5638	99.3191	130.137	99.9563	100.261
98.7406	51.7273	99.3135	130.304	99.9578	100.308
98.7289	51.8898	99.3077	130.47	99.9598	100.359
98.7167	52.0526	99.3036	130.637	99.9602	100.413
98.7044	52.2166	99.2998	130.805	99.9608	100.473
98.6904	52.3808	99.2941	130.972	99.9611	100.537
98.6766	52.5438	99.2906	131.139	99.9628	100.604
98.6646	52.7067	99.2867	131.304	99.9632	100.678
98.6513	52.8694	99.2835	131.471	99.9634	100.755
98.6382	53.0347	99.279	131.637	99.9652	100.835
98.6263	53.1967	99.276	131.805	99.9655	100.92
98.6136	53.3629	99.2707	131.971	99.9667	101.01
98.6011	53.5263	99.2672	132.139	99.9657	101.104
98.5879	53.6898	99.2629	132.305	99.9671	101.204
98.5742	53.855	99.2567	132.471	99.9671	101.305
98.5601	54.0185	99.2526	132.637	99.9688	101.413
98.5478	54.183	99.2485	132.804	99.9698	101.522
98.534	54.3484	99.244	132.971	99.9703	101.634
98.5201	54.5125	99.2396	133.138	99.9721	101.752
98.5072	54.676	99.2345	133.304	99.974	101.873
98.494	54.8394	99.2292	133.471	99.9761	101.996
98.481	55.0044	99.2241	133.638	99.9763	102.124
98.4684	55.1693	99.2209	133.804	99.9748	102.256
98.4549	55.3309	99.2153	133.97	99.9751	102.391
98.4422	55.4976	99.2111	134.136	99.9764	102.527
98.4283	55.6615	99.2055	134.302	99.9754	102.666
98.4151	55.8269	99.2009	134.469	99.977	102.809
98.4011	55.9911	99.1943	134.637	99.9752	102.954
98.3875	56.1544	99.1883	134.803	99.9758	103.102
98.3734	56.3192	99.1826	134.97	99.9747	103.251
98.3606	56.4844	99.178	135.137	99.9727	103.404
98.3472	56.6498	99.175	135.303	99.9721	103.557
98.3323	56.8135	99.1699	135.47	99.9707	103.713
98.3186	56.9785	99.1656	135.638	99.9699	103.871
98.3051	57.1421	99.1615	135.804	99.9705	104.031
98.2911	57.3083	99.1562	135.97	99.9698	104.191
98.279	57.4724	99.1537	136.135	99.9687	104.354
98.2653	57.6361	99.1478	136.302	99.9661	104.517
98.2504	57.8017	99.1402	136.469	99.9629	104.683
98.2371	57.9668	99.1339	136.636	99.9621	104.85
98.2229	58.1312	99.1292	136.802	99.9622	105.017
98.2081	58.2959	99.1247	136.97	99.9606	105.185
98.1951	58.4609	99.1211	137.136	99.9573	105.354
98.181	58.6257	99.1168	137.302	99.9535	105.523
98.1666	58.7921	99.1081	137.471	99.9542	105.695
98.1524	58.9569	99.1049	137.635	99.9551	105.865
98.1383	59.1213	99.1088	137.803	99.9537	106.037
98.1237	59.2861	99.1044	137.969	99.9557	106.208
98.1101	59.4525	99.0987	138.134	99.9541	106.381
98.0961	59.6174	99.093	138.301	99.9528	106.553
98.0818	59.7833	99.0881	138.469	99.9521	106.726
98.0671	59.9471	99.0809	138.634	99.9501	106.9
98.0546	60.1135	99.071	138.801	99.9473	107.069
98.0404	60.2778	99.0672	138.967	99.9477	107.243
98.0256	60.4437	99.0666	139.134	99.9469	107.416
98.0099	60.6082	99.0679	139.3	99.9422	107.588
97.9968	60.7735	99.0683	139.467	99.9397	107.76
97.9839	60.9371	99.0596	139.632	99.939	107.933
97.9706	61.1035	99.0522	139.799	99.9404	108.105
97.957	61.2692	99.0429	139.964	99.9413	108.275
97.9433	61.4363	99.0417	140.133	99.9386	108.445
97.928	61.5998	99.0408	140.301	99.9365	108.617
97.9126	61.7669	99.0343	140.468	99.9366	108.788
97.8973	61.9315	99.0275	140.632	99.9339	108.958
97.8843	62.0984	99.0191	140.799	99.9296	109.128
97.8702	62.2632	99.0154	140.965	99.9269	109.297
97.858	62.4295	99.013	141.131	99.9247	109.464
97.8444	62.5951	99.0082	141.3	99.9245	109.634
97.8304	62.7607	99.0046	141.466	99.9252	109.803
97.8158	62.9261	99.0004	141.631	99.923	109.97
97.8015	63.0927	98.9962	141.798	99.921	110.136
97.7878	63.2592	98.9925	141.967	99.9203	110.303
97.7734	63.4233	98.9875	142.132	99.918	110.469
97.76	63.5904	98.982	142.297	99.9185	110.636
97.744	63.7557	98.9765	142.465	99.9155	110.8
97.7289	63.9205	98.9712	142.632	99.9135	110.964
97.7153	64.0879	98.9669	142.798	99.9122	111.128
97.702	64.2547	98.9634	142.963	99.9123	111.293
97.6897	64.4204	98.9584	143.132	99.9098	111.458
97.6757	64.5853	98.9525	143.297	99.9084	111.621
97.6599	64.7523	98.946	143.465	99.9084	111.784
97.6454	64.9176	98.9428	143.629	99.907	111.947
97.6315	65.0831	98.9399	143.795	99.9068	112.109
97.6178	65.2496	98.9355	143.963	99.9054	112.271
97.604	65.4157	98.9309	144.129	99.9032	112.431
97.5913	65.581	98.9254	144.297	99.8994	112.594
97.5781	65.7482	98.9205	144.462	99.8971	112.755
97.5633	65.9136	98.9162	144.629	99.8961	112.916
97.5495	66.0785	98.912	144.796	99.8941	113.076
97.5376	66.2435	98.9067	144.963	99.8933	113.235
97.522	66.4116	98.904	145.129	99.8934	113.396
97.5077	66.5771	98.8978	145.293	99.8923	113.556
97.4948	66.7427	98.8945	145.464	99.8899	113.716
97.4815	66.9097	98.891	145.63	99.8887	113.875
97.4665	67.0744	98.8844	145.796	99.8853	114.034
97.4522	67.2407	98.8786	145.962	99.8829	114.194
97.4381	67.4068	98.8741	146.13	99.8814	114.35
97.424	67.5737	98.8698	146.294	99.8793	114.51
97.4104	67.7388	98.8668	146.461	99.8742	114.668
97.3978	67.9054	98.8612	146.627	99.8721	114.827
97.3848	68.0724	98.8551	146.793	99.8704	114.984
97.3721	68.2371	98.8524	146.961	99.8695	115.143
97.3579	68.4039	98.8471	147.128	99.8665	115.302
97.3431	68.5707	98.8418	147.294	99.8646	115.459
97.329	68.7355	98.8388	147.46	99.8614	115.617
97.3156	68.9027	98.8331	147.628	99.8584	115.776
97.303	69.0696	98.8289	147.794	99.854	115.934
97.2915	69.2367	98.8246	147.962	99.8531	116.093
97.2792	69.4014	98.8191	148.127	99.8529	116.25
97.2658	69.5663	98.8153	148.293	99.8515	116.407
97.2524	69.7333	98.8107	148.459	99.8491	116.565
97.2396	69.9	98.8074	148.627	99.8486	116.722
97.227	70.066	98.8015	148.795	99.8473	116.881
97.2135	70.232	98.796	148.961	99.8453	117.04
97.1996	70.4006	98.7924	149.128	99.843	117.196
97.1849	70.5643	98.7876	149.294	99.8408	117.355
97.1722	70.7304	98.7836	149.46	99.8391	117.513
97.1579	70.8973	98.7789	149.625	99.8352	117.673
97.1455	71.0634	98.7746	149.793	99.8346	117.832
97.1338	71.2293	98.7712	149.96	99.8344	117.99
97.1217	71.3966	98.7665	150.125	99.8348	118.148
97.108	71.5642	98.7598	150.293	99.8316	118.305
97.0949	71.7303	98.7553	150.459	99.8303	118.466
97.0843	71.8974	98.7485	150.625	99.8274	118.625
97.0723	72.0627	98.7425	150.792	99.8259	118.784
97.0597	72.2293	98.741	150.958	99.8214	118.941
97.0438	72.3936	98.7363	151.126	99.8177	119.102
97.031	72.5605	98.7195	151.291	99.817	119.262
97.0199	72.7282	98.7159	151.457	99.8145	119.421
97.0086	72.8945	98.7193	151.625	99.8113	119.581
96.9957	73.061	98.7222	151.792	99.8078	119.74
96.9824	73.2273	98.7196	151.959	99.8057	119.9
96.9678	73.394	98.71	152.125	99.8045	120.06
96.9559	73.5597	98.7027	152.291	99.8046	120.22
96.944	73.7277	98.6992	152.459	99.8027	120.382
96.9323	73.8938	98.7005	152.627	99.7999	120.541
96.9212	74.0615	98.6961	152.792	99.7994	120.701
96.9101	74.2279	98.6888	152.959	99.7965	120.861
96.8974	74.3932	98.6817	153.126	99.7905	121.022
96.8857	74.5588	98.6765	153.291	99.7889	121.182
96.8736	74.7252	98.6726	153.46	99.7885	121.344
96.8613	74.8924	98.6636	153.625	99.788	121.504
96.85	75.0603	98.6591	153.79	99.7854	121.665
96.8373	75.227	98.6577	153.958	99.7834	121.826
96.8246	75.3925	98.6531	154.124	99.7819	121.986
96.8131	75.558	98.6473	154.291	99.779	122.148
96.8015	75.7251	98.6452	154.459	99.7752	122.31
96.7912	75.8913	98.6429	154.624	99.7731	122.471
96.7788	76.0569	98.6397	154.791	99.767	122.632
96.7662	76.2242	98.6381	154.957	99.7662	122.793
96.7549	76.3899	98.6308	155.124	99.7639	122.956
96.7435	76.5568	98.6244	155.29	99.7652	123.12
96.7317	76.7242	98.6167	155.457	99.7626	123.282
96.7187	76.8901	98.6096	155.622	99.76	123.443
96.7075	77.0562	98.6081	155.79	99.7575	123.606
96.6968	77.2233	98.6079	155.956	99.7559	123.767
96.6841	77.3893	98.6065	156.122	99.7555	123.932
96.6718	77.556	98.6021	156.29	99.7532	124.094
96.6604	77.7254	98.5965	156.457	99.7499	124.256
96.6494	77.8893	98.59	156.623	99.7455	124.42
96.6385	78.0581	98.5839	156.788	99.7419	124.583
96.6278	78.2247	98.5776	156.956	99.7412	124.746
96.6149	78.3913	98.5694	157.123	99.7383	124.909
96.6025	78.5558	98.5623	157.289	99.7359	125.071
96.5921	78.7244	98.5633	157.456	99.7341	125.234
96.5822	78.8922	98.5606	157.623	99.7295	125.397
96.5718	79.0572	98.5561	157.791	99.726	125.561
96.5597	79.2247	98.5517	157.957	99.7249	125.725
96.5495	79.3905	98.5433	158.124	99.7211	125.889
96.5378	79.5579	98.5379	158.29	99.719	126.052
96.5283	79.7248	98.5335	158.457	99.7186	126.215
96.5183	79.8899	98.5298	158.624	99.715	126.379
96.5066	80.0564	98.5266	158.792	99.7136	126.542
96.4964	80.2235	98.523	158.956	99.7088	126.707
96.4845	80.3899	98.5184	159.123	99.7042	126.87
96.4731	80.5566	98.5134	159.288	99.6993	127.034
96.4616	80.7241	98.5085	159.456	99.6954	127.199
96.4508	80.8902	98.5053	159.622	99.6949	127.365
96.4403	81.0555	98.4963	159.788	99.6922	127.528
96.4313	81.2229	98.4883	159.956	99.6906	127.693
96.4186	81.3906	98.4861	160.122	99.689	127.856
96.4092	81.5549	98.4868	160.287	99.6872	128.019
96.3976	81.7232	98.4802	160.452	99.6862	128.184
96.3837	81.8867	98.4745	160.62	99.683	128.348
96.3735	82.0544	98.4741	160.786	99.6831	128.512
96.3629	82.2204	98.471	160.954	99.678	128.675
96.3535	82.3889	98.4692	161.122	99.6758	128.84
96.3446	82.5543	98.4643	161.287	99.6738	129.005
96.3343	82.7214	98.4592	161.453	99.6728	129.169
96.3229	82.8859	98.4531	161.621	99.6706	129.333
96.3121	83.0539	98.4501	161.788	99.6676	129.497
96.2994	83.2219	98.4462	161.955	99.6663	129.663
96.2898	83.3874	98.4404	162.121	99.6616	129.827
96.2792	83.5541	98.4333	162.288	99.6586	129.992
96.2706	83.7209	98.4292	162.455	99.6564	130.157
96.261	83.8857	98.4244	162.621	99.6548	130.322
96.2501	84.0525	98.4207	162.787	99.6498	130.487
96.2379	84.2191	98.4166	162.954	99.6458	130.652
96.2277	84.3877	98.4112	163.12	99.6408	130.816
96.2169	84.554	98.4067	163.286	99.6377	130.981
96.2064	84.7187	98.3967	163.453	99.6388	131.145
96.1955	84.8857	98.3877	163.621	99.6396	131.308
96.1856	85.053	98.385	163.785	99.6397	131.475
96.1761	85.2203	98.3823	163.951	99.6368	131.64
96.1662	85.3878	98.3818	164.119	99.6334	131.805
96.1564	85.5535	98.3788	164.284	99.6298	131.97
96.1455	85.72	98.3736	164.45	99.6272	132.135
96.1347	85.8875	98.3687	164.618	99.6233	132.299
96.125	86.0524	98.3642	164.784	99.6203	132.464
96.1139	86.2208	98.3592	164.949	99.6158	132.63
96.1018	86.3866	98.3566	165.116	99.6117	132.795
96.0918	86.5545	98.354	165.283	99.6091	132.959
96.0849	86.7212	98.3517	165.45	99.6042	133.127
96.0748	86.8868	98.3454	165.616	99.6005	133.291
96.0629	87.0541	98.3383	165.781	99.5963	133.457
96.0515	87.2223	98.3394	165.949	99.5944	133.621
96.0423	87.3869	98.34	166.116	99.5939	133.786
96.0343	87.5551	98.3381	166.283	99.5917	133.953
96.0232	87.7214	98.331	166.45	99.5902	134.118
96.0116	87.8882	98.3231	166.617	99.5877	134.282
96.0016	88.0565	98.3163	166.784	99.5867	134.449
95.9927	88.2215	98.3099	166.95	99.5832	134.615
95.9836	88.3889	98.3039	167.118	99.5788	134.779
95.9722	88.5542	98.2984	167.282	99.5775	134.944
95.9611	88.7212	98.2922	167.448	99.5743	135.11
95.952	88.8859	98.2885	167.614	99.572	135.276
95.9431	89.054	98.2845	167.781	99.5698	135.441
95.9328	89.2213	98.2809	167.95	99.567	135.606
95.9211	89.3876	98.2761	168.114	99.5629	135.772
95.9109	89.5548	98.2704	168.282	99.558	135.936
95.9011	89.7214	98.2632	168.449	99.555	136.103
95.8897	89.8889	98.2593	168.616	99.5534	136.269
95.8796	90.0543	98.255	168.784	99.5494	136.434
95.8711	90.2206	98.2493	168.95	99.5473	136.6
95.8612	90.3863	98.2457	169.116	99.5424	136.766
95.8508	90.5539	98.2435	169.283	99.542	136.931
95.8409	90.7197	98.2393	169.449	99.5415	137.096
95.8301	90.8861	98.2366	169.615	99.5366	137.262
95.8217	91.052	98.2331	169.783	99.5331	137.426
95.8125	91.2192	98.2292	169.949	99.5317	137.592
95.8016	91.3854	98.2237	170.114	99.5303	137.757
95.7919	91.5518	98.2135	170.282	99.528	137.923
95.7812	91.7182	98.2089	170.448	99.5232	138.09
95.7703	91.8856	98.21	170.615	99.5184	138.256
95.7594	92.0514	98.2044	170.782	99.5138	138.422
95.7497	92.219	98.1961	170.946	99.5116	138.587
95.7404	92.3855	98.1881	171.113	99.5073	138.754
95.7307	92.5513	98.1849	171.281	99.5073	138.919
95.7206	92.7195	98.1836	171.446	99.5058	139.084
95.7107	92.8863	98.1825	171.612	99.5002	139.251
95.7017	93.0533	98.1804	171.779	99.4967	139.417
95.6925	93.2202	98.1765	171.946	99.494	139.583
95.6827	93.3865	98.1727	172.113	99.4943	139.75
95.672	93.5524	98.1694	172.279	99.4918	139.915
95.6618	93.7191	98.1656	172.446	99.4895	140.08
95.6525	93.8855	98.1599	172.611	99.4868	140.245
95.642	94.0514	98.1539	172.778	99.4834	140.412
95.6317	94.2198	98.1513	172.946	99.4786	140.577
95.6225	94.3859	98.1421	173.113	99.4735	140.743
95.6126	94.553	98.1336	173.279	99.471	140.909
95.6024	94.7193	98.129	173.446	99.4694	141.075
95.5918	94.8873	98.133	173.613	99.4653	141.241
95.5827	95.0527	98.1305	173.779	99.4596	141.408
95.5736	95.2214	98.1225	173.945	99.4574	141.574
95.5639	95.3862	98.1199	174.11	99.4551	141.739
95.5539	95.5532	98.1152	174.278	99.453	141.906
95.5431	95.7191	98.1091	174.445	99.4491	142.072
95.5338	95.8861	98.1057	174.612	99.4454	142.236
95.5252	96.0518	98.1043	174.777	99.4419	142.403
95.5173	96.2207	98.1004	174.946	99.4381	142.568
95.5079	96.3881	98.0944	175.111	99.4366	142.734
95.4973	96.555	98.0868	175.276	99.4351	142.901
95.4882	96.7215	98.0839	175.443	99.4329	143.067
95.4776	96.8886	98.0793	175.61	99.4282	143.233
95.4655	97.0527	98.0759	175.777	99.4242	143.399
95.4565	97.2165	98.0722	175.943	99.4227	143.565
95.448	97.3789	98.0671	176.112	99.4199	143.732
95.4376	97.5409	98.0623	176.278	99.4155	143.897
95.4274	97.6995	98.0565	176.444	99.4146	144.063
95.4178	97.8545	98.0492	176.61	99.4116	144.229
95.4084	98.0109	98.0424	176.778	99.4099	144.397
95.3987	98.1655	98.0374	176.944	99.4077	144.562
95.3886	98.3181	98.0349	177.11	99.4035	144.728
95.3787	98.4658	98.0288	177.278	99.3992	144.895
95.3686	98.6112	98.0238	177.443	99.3976	145.061
95.3586	98.7574	98.02	177.61	99.3948	145.227
95.3502	98.8981	98.0164	177.777	99.3933	145.393
95.3408	99.0361	98.0124	177.944	99.3899	145.559
95.3303	99.1718	98.0085	178.11	99.3858	145.725
95.3196	99.3034	98.0042	178.277	99.3822	145.891
95.3094	99.4321	98.0002	178.443	99.3774	146.059
95.2998	99.556	97.9955	178.609	99.3761	146.225
95.2915	99.6791	97.989	178.775	99.3712	146.392
95.2821	99.7975	97.9832	178.957	99.3686	146.559
95.2728	99.9123	97.98	179.157	99.3658	146.724
95.2642	100.023	97.9755	179.345	99.3616	146.891
95.2544	100.132	97.971	179.53	99.3579	147.057
95.2435	100.235	97.9674	179.713	99.3555	147.224
95.2344	100.337	97.962	179.893	99.3516	147.39
95.2252	100.436	97.9565	180.073	99.3497	147.555
95.2164	100.529	97.9515	180.251	99.3482	147.722
95.2071	100.618	97.947	180.428	99.3446	147.888
95.1977	100.706	97.9436	180.603	99.3394	148.054
95.189	100.787	97.938	180.777	99.3378	148.222
95.1801	100.868	97.9321	180.95	99.3363	148.388
95.1719	100.944	97.9258	181.124	99.3333	148.555
95.1636	101.017	97.9238	181.295	99.328	148.721
95.1543	101.084	97.9185	181.467	99.3281	148.887
95.1464	101.151	97.9151	181.637	99.3264	149.055
95.1383	101.212	97.9108	181.806	99.3247	149.221
95.1294	101.271	97.9053	181.975	99.3198	149.387
95.1201	101.329	97.9027	182.142	99.3176	149.553
95.1145	101.379	97.8993	182.311	99.3145	149.719
95.1057	101.429	97.8934	182.477	99.3112	149.885
95.0966	101.475	97.8894	182.644	99.3082	150.052
95.0891	101.52	97.8833	182.81	99.3049	150.219
95.0818	101.56	97.8791	182.974	99.3011	150.385
95.0753	101.598	97.8741	183.141	99.2972	150.552
95.0683	101.633	97.8703	183.303	99.2953	150.717
95.0614	101.664	97.865	183.468	99.29	150.885
95.0524	101.694	97.8618	183.631	99.2872	151.05
95.0457	101.721	97.855	183.794	99.2857	151.217
95.0396	101.746	97.8459	183.956	99.284	151.382
95.0324	101.767	97.8436	184.118	99.2812	151.55
95.0248	101.788	97.8365	184.279	99.2791	151.716
95.0174	101.806	97.8276	184.441	99.2756	151.882
95.0106	101.823	97.8237	184.602	99.2748	152.048
95.0037	101.834	97.8239	184.763	99.2712	152.216
94.997	101.848	97.8265	184.924	99.2651	152.383
94.9903	101.86	97.8262	185.084	99.2638	152.549
94.9833	101.867	97.8204	185.246	99.2624	152.716
94.9774	101.873	97.8158	185.406	99.2575	152.882
94.9718	101.879	97.8095	185.566	99.2554	153.048
94.9649	101.881	97.8062	185.726	99.254	153.212
94.9586	101.883	97.7974	185.886	99.2527	153.379
94.953	101.883	97.795	186.046	99.2483	153.546
94.9461	101.883	97.7893	186.205	99.2451	153.713
94.9392	101.881	97.7811	186.365	99.2419	153.878
94.9335	101.878	97.7794	186.528	99.2379	154.045
94.9291	101.874	97.7772	186.686	99.2344	154.21
94.9234	101.87	97.7733	186.846	99.23	154.378
94.9178	101.862	97.7699	187.006	99.2281	154.545
94.9119	101.856	97.7662	187.166	99.224	154.71
94.9063	101.847	97.7599	187.325	99.221	154.877
94.9015	101.839	97.7548	187.485	99.2198	155.044
94.8946	101.83	97.7483	187.646	99.2162	155.211
94.8888	101.819	97.7431	187.806	99.215	155.377
94.8824	101.807	97.7398	187.967	99.2122	155.544
94.8787	101.796	97.7374	188.129	99.2078	155.712
94.8751	101.785	97.7339	188.289	99.2043	155.875
94.8697	101.771	97.7296	188.45	99.2003	156.043
94.865	101.757	97.7243	188.612	99.1962	156.208
94.8585	101.744	97.719	188.774	99.1957	156.376
94.8551	101.73	97.7136	188.935	99.1939	156.542
94.851	101.717	97.7095	189.098	99.189	156.709
94.8438	101.701	97.7037	189.26	99.1878	156.876
94.8381	101.686	97.6991	189.421	99.183	157.042
94.834	101.671	97.6913	189.583	99.1792	157.209
94.8311	101.654	97.6895	189.745	99.177	157.376
94.8276	101.642	97.6849	189.909	99.1754	157.541
94.8238	101.626	97.6792	190.073	99.1716	157.708
94.8171	101.609	97.6753	190.234	99.1655	157.874
94.8109	101.593	97.6726	190.4	99.1634	158.04
94.8059	101.579	97.6648	190.563	99.1599	158.207
94.8008	101.563	97.6576	190.728	99.1581	158.373
94.7975	101.546	97.6591	190.892	99.1567	158.54
94.7932	101.531	97.6575	191.053	99.1524	158.708
94.7882	101.516	97.6504	191.218	99.1483	158.874
94.7838	101.499	97.6436	191.384	99.1468	159.039
94.7799	101.483	97.6384	191.548	99.1449	159.206
94.7762	101.466	97.6333	191.712	99.1402	159.374
94.7713	101.452	97.6282	191.878	99.1373	159.539
94.7671	101.436	97.6243	192.043	99.1326	159.706
94.7636	101.421	97.6206	192.208	99.1307	159.873
94.7574	101.406	97.6159	192.373	99.1254	160.039
94.7525	101.389	97.613	192.539	99.1218	160.206
94.7486	101.374	97.6074	192.706	99.1181	160.371
94.7453	101.358	97.6022	192.872	99.116	160.54
94.7433	101.344	97.5954	193.039	99.1097	160.704
94.7408	101.33	97.589	193.204	99.1079	160.873
94.7365	101.315	97.5841	193.37	99.1049	161.038
94.732	101.301	97.58	193.538	99.1024	161.206
94.7276	101.286	97.5764	193.704	99.1011	161.371
94.7231	101.272	97.5715	193.869	99.0964	161.538
94.7178	101.257	97.5667	194.036	99.0942	161.704
94.7148	101.245	97.5597	194.203	99.0927	161.871
94.7093	101.229	97.5541	194.37	99.0914	162.036
94.7075	101.216	97.5497	194.536	99.0879	162.203
94.704	101.204	97.5472	194.702	99.0861	162.37
94.6989	101.193	97.5436	194.87	99.0823	162.536
94.6954	101.184	97.5398	195.036	99.0776	162.705
94.6931	101.181	97.5357	195.204	99.0748	162.872
94.6902	101.179	97.5306	195.372	99.0718	163.037
94.6858	101.183	97.5232	195.537	99.067	163.203
94.6838	101.19	97.5184	195.706	99.0645	163.368
94.6816	101.198	97.5133	195.873	99.0635	163.536
94.6792	101.211	97.5084	196.041	99.0598	163.702
94.6762	101.23	97.5021	196.208	99.0561	163.869
94.6721	101.252	97.4965	196.376	99.0523	164.036
94.6681	101.278	97.4926	196.543	99.049	164.202
94.6662	101.307	97.4865	196.709	99.0455	164.369
94.6637	101.343	97.4806	196.877	99.0421	164.536
94.6611	101.382	97.4751	197.043	99.0404	164.702
94.6581	101.426	97.4713	197.21	99.0398	164.869
94.656	101.475	97.4682	197.378	99.0352	165.035
94.6536	101.528	97.4629	197.547	99.0329	165.2
94.6499	101.585	97.4578	197.714	99.0311	165.367
94.6474	101.648	97.4511	197.881	99.0288	165.532
94.6445	101.716	97.4474	198.049	99.0257	165.701
94.6416	101.786	97.442	198.214	99.0228	165.867
94.6385	101.864	97.4357	198.383	99.0186	166.034
94.6343	101.944	97.431	198.551	99.0157	166.2
94.6327	102.03	97.4144	198.719	99.0114	166.368
94.629	102.118	97.4031	198.885	99.0092	166.534
94.6251	102.213	97.4059	199.054	99.0092	166.699
94.6204	102.311	97.4195	199.22	99.0023	166.865
94.6177	102.412	97.4135	199.389	99.0007	167.032
94.6143	102.519	97.401	199.554	98.9971	167.199
94.6108	102.629	97.3931	199.722	98.9933	167.366
94.61	102.741	97.3872	199.89	98.9923	167.533
94.6069	102.861	97.3831	200.057	98.9905	167.701
94.6034	102.981	97.3789	200.225	98.9865	167.867
94.6003	103.106	97.3728	200.392	98.9818	168.034
94.598	103.234	97.3677	200.559	98.9797	168.202
94.5951	103.363	97.3606	200.727	98.9757	168.368
94.5911	103.498	97.3551	200.894	98.9728	168.533
94.587	103.636	97.3498	201.06	98.9675	168.701
94.5829	103.775	97.3432	201.227	98.9636	168.867
94.5789	103.917	97.3382	201.393	98.9605	169.034
94.5752	104.062	97.334	201.56	98.9579	169.2
94.5719	104.209	97.3274	201.728	98.9551	169.366
94.5673	104.357	97.3209	201.895	98.9484	169.533
94.5626	104.509	97.3153	202.062	98.9455	169.699
94.5591	104.663	97.3097	202.23	98.9455	169.865
94.5561	104.819	97.3045	202.396	98.9434	170.033
94.5517	104.975	97.2996	202.564	98.9407	170.199
94.5474	105.134	97.2937	202.729	98.9376	170.364
94.5439	105.294	97.2891	202.898	98.9339	170.531
94.5403	105.456	97.2828	203.064	98.9305	170.697
94.5352	105.619	97.2768	203.232	98.9288	170.863
94.5315	105.785	97.2707	203.399	98.9265	171.032
94.5281	105.949	97.2657	203.565	98.9224	171.197
94.5242	106.115	97.261	203.733	98.9184	171.363
94.5203	106.283	97.255	203.9	98.9146	171.531
94.5161	106.45	97.2495	204.067	98.9099	171.698
94.5121	106.619	97.2429	204.232	98.9095	171.864
94.5086	106.789	97.2376	204.401	98.9072	172.031
94.5048	106.96	97.2337	204.567	98.9027	172.197
94.5004	107.128	97.2279	204.734	98.8984	172.365
94.4963	107.298	97.2229	204.902	98.8943	172.53
94.4924	107.471	97.2169	205.068	98.891	172.697
94.4892	107.641	97.2095	205.235	98.8895	172.863
94.4848	107.813	97.2047	205.402	98.8865	173.029
94.48	107.985	97.1986	205.569	98.8805	173.196
94.4752	108.157	97.1918	205.736	98.8781	173.363
94.4703	108.329	97.1848	205.903	98.8774	173.528
94.4665	108.499	97.1803	206.069	98.8758	173.695
94.4627	108.67	97.1736	206.237	98.8702	173.862
94.4595	108.842	97.1678	206.405	98.8631	174.029
94.4561	109.014	97.1616	206.571	98.8595	174.195
94.4512	109.184	97.1561	206.736	98.8586	174.36
94.4473	109.355	97.1513	206.903	98.8564	174.528
94.4436	109.525	97.1453	207.071	98.8542	174.695
94.4394	109.696	97.1409	207.237	98.8509	174.861
94.4359	109.865	97.1341	207.403	98.8453	175.027
94.4313	110.036	97.1279	207.569	98.84	175.195
94.4267	110.204	97.1221	207.737	98.8363	175.359
94.4221	110.373	97.1161	207.903	98.8345	175.529
94.4169	110.542	97.1101	208.071	98.8322	175.694
94.4139	110.711	97.1025	208.236	98.8287	175.861
94.4105	110.878	97.0969	208.405	98.8241	176.027
94.4078	111.046	97.0901	208.571	98.8213	176.194
94.4031	111.212	97.0848	208.738	98.8191	176.361
94.3973	111.379	97.0795	208.905	98.816	176.528
94.3943	111.545	97.0717	209.071	98.8123	176.694
94.3891	111.71	97.0661	209.237	98.8087	176.86
94.3854	111.876	97.0617	209.403	98.8078	177.028
94.3823	112.041	97.0566	209.572	98.805	177.195
94.379	112.204	97.0476	209.737	98.8007	177.361
94.3741	112.368	97.0372	209.903	98.7967	177.527
94.3691	112.533	97.0333	210.071	98.7928	177.695
94.3656	112.695	97.029	210.237	98.7873	177.862
94.3631	112.859	97.0282	210.404	98.7829	178.026
94.3594	113.022	97.0149	210.57	98.779	178.195
94.3547	113.186	97.0057	210.737	98.7776	178.361
94.3495	113.349	97.0042	210.904	98.7758	178.528
94.3465	113.51	96.998	211.071	98.7736	178.692
94.3435	113.672	96.9903	211.239	98.7694	178.86
94.3404	113.835	96.9838	211.405	98.7649	179.028
94.3376	113.993	96.9777	211.571	98.7612	179.193
94.3344	114.156	96.9743	211.737	98.7554	179.36
94.3291	114.317	96.9693	211.904	98.7506	179.526
94.325	114.476	96.9616	212.071	98.7486	179.693
94.3208	114.637	96.9543	212.238	98.7444	179.861
94.3176	114.798	96.9489	212.405	98.742	180.028
94.3145	114.958	96.9419	212.571	98.7389	180.194
94.3095	115.117	96.9331	212.737	98.735	180.361
94.3066	115.277	96.9267	212.905	98.7327	180.528
94.3037	115.436	96.9206	213.071	98.7326	180.694
94.2978	115.595	96.9143	213.237	98.7274	180.861
94.2928	115.754	96.9083	213.403	98.7237	181.028
94.2908	115.915	96.9037	213.571	98.7175	181.194
94.2889	116.073	96.8959	213.737	98.7124	181.36
94.2841	116.231	96.8881	213.904	98.71	181.526
94.2796	116.389	96.8813	214.071	98.708	181.693
94.2764	116.548	96.8746	214.237	98.7037	181.86
94.273	116.707	96.8689	214.404	98.7014	182.028
94.2686	116.864	96.8613	214.57	98.7001	182.191
94.2653	117.024	96.8534	214.738	98.6941	182.359
94.2613	117.182	96.8457	214.905	98.6915	182.525
94.2564	117.341	96.8379	215.07	98.6892	182.692
94.2524	117.5	96.8329	215.238	98.6827	182.858
94.2485	117.656	96.8266	215.404	98.6791	183.026
94.2463	117.814	96.8194	215.571	98.676	183.191
94.2436	117.973	96.8123	215.739	98.6689	183.358
94.2388	118.133	96.806	215.904	98.6677	183.524
94.2349	118.291	96.7999	216.07	98.6659	183.691
94.233	118.45	96.7927	216.238	98.6641	183.858
94.2305	118.608	96.7863	216.404	98.6599	184.024
94.227	118.768	96.7805	216.57	98.6553	184.189
94.2233	118.927	96.7739	216.737	98.655	184.357
94.2193	119.085	96.7667	216.904	98.6549	184.524
94.2158	119.243	96.7599	217.071	98.6467	184.69
94.2102	119.404	96.7533	217.238	98.6386	184.858
94.2067	119.561	96.7453	217.404	98.6376	185.024
94.204	119.72	96.7366	217.57	98.6318	185.191
94.2001	119.881	96.7141	217.736	98.6267	185.357
94.1966	120.039	96.7041	217.903	98.6241	185.523
94.1937	120.198	96.7141	218.07	98.6205	185.69
94.1899	120.358	96.7202	218.237	98.6154	185.857
94.1876	120.517	96.7103	218.405	98.6112	186.023
94.1848	120.677	96.6979	218.571	98.6091	186.19
94.1803	120.836	96.6875	218.737	98.6029	186.356
94.1774	120.996	96.6797	218.903	98.6008	186.523
94.1765	121.158	96.6736	219.069	98.5969	186.689
94.1715	121.317	96.6667	219.236	98.593	186.855
94.1663	121.477	96.6585	219.404	98.5895	187.022
94.1629	121.638	96.6524	219.57	98.5855	187.188
94.159	121.799	96.6452	219.737	98.5811	187.356
94.1557	121.96	96.638	219.903	98.5765	187.52
94.1521	122.118	96.629	220.07	98.5734	187.686
94.1488	122.28	96.6217	220.238	98.5698	187.853
94.145	122.443	96.6139	220.404	98.5662	188.019
94.1408	122.604	96.6071	220.571	98.5616	188.187
94.1375	122.764	96.599	220.74	98.5595	188.352
94.1347	122.924	96.592	220.906	98.5556	188.518
94.1323	123.086	96.5837	221.073	98.5542	188.685
94.1286	123.249	96.576	221.238	98.5497	188.851
94.1256	123.411	96.5684	221.405	98.5451	189.017
94.1224	123.57	96.5609	221.573	98.542	189.184
94.12	123.732	96.5533	221.739	98.5372	189.352
94.1164	123.894	96.5454	221.908	98.5333	189.517
94.1129	124.057	96.5374	222.073	98.5297	189.684
94.1081	124.218	96.5295	222.24	98.5239	189.85
94.1045	124.379	96.5233	222.408	98.5182	190.018
94.1013	124.543	96.5171	222.575	98.5167	190.183
94.0962	124.704	96.5086	222.74	98.513	190.349
94.0927	124.867	96.5006	222.906	98.5089	190.517
94.0891	125.027	96.4922	223.073	98.5071	190.683
94.0868	125.191	96.4841	223.24	98.5031	190.85
94.0844	125.352	96.4766	223.405	98.5018	191.016
94.0813	125.516	96.4692	223.572	98.4981	191.183
94.0768	125.678	96.4606	223.738	98.4912	191.351
94.0727	125.841	96.4539	223.906	98.4882	191.517
94.0707	126.004	96.4451	224.072	98.4871	191.683
94.0686	126.167	96.4364	224.238	98.4826	191.85
94.0648	126.328	96.4289	224.405	98.479	192.017
94.0606	126.492	96.4201	224.57	98.4769	192.183
94.0579	126.656	96.4124	224.738	98.472	192.351
94.0551	126.819	96.4062	224.905	98.4663	192.517
94.0515	126.983	96.4	225.071	98.463	192.684
94.0501	127.145	96.3904	225.237	98.4568	192.849
94.0484	127.31	96.3813	225.402	98.454	193.017
94.0454	127.473	96.3735	225.57	98.4507	193.183
94.0416	127.636	96.3659	225.737	98.4439	193.349
94.0365	127.8	96.3586	225.903	98.4411	193.516
94.0345	127.964	96.3495	226.07	98.445	193.683
94.031	128.127	96.3408	226.236	98.4548	193.849
94.0277	128.292	96.3333	226.401	98.4617	194.016
94.0234	128.455	96.3272	226.57	98.467	194.184
94.0196	128.619	96.3185	226.736	98.4694	194.35
94.0163	128.782	96.3111	226.901	98.4685	194.517
94.0139	128.947	96.3044	227.069	98.4658	194.682
94.0102	129.111	96.2958	227.236	98.4638	194.849
94.0071	129.275	96.2885	227.403	98.4618	195.016
94.0036	129.44	96.281	227.57	98.4563	195.181
94.0014	129.605	96.2718	227.737	98.4507	195.349
93.9989	129.768	96.2632	227.902	98.4481	195.515
93.9959	129.932	96.2544	228.069	98.4467	195.683
93.9934	130.097	96.2455	228.236	98.4387	195.848
93.989	130.261	96.2376	228.402	98.4368	196.015
93.983	130.424	96.2296	228.569	98.4302	196.181
93.9815	130.589	96.2204	228.736	98.4258	196.348
93.981	130.754	96.2124	228.904	98.4244	196.515
93.9782	130.918	96.204	229.069	98.4224	196.682
93.975	131.083	96.196	229.236	98.4196	196.849
93.9728	131.249	96.1883	229.402	98.4145	197.015
93.9703	131.411	96.1797	229.569	98.4141	197.182
93.9672	131.576	96.17	229.736	98.4309	197.348
93.9623	131.742	96.1603	229.904	98.4645	197.516
93.9562	131.907	96.1526	230.069	98.5069	197.683
93.9526	132.071	96.1433	230.234	98.5246	197.848
93.9501	132.237	96.1348	230.403	98.5323	198.015
93.9462	132.399	96.1254	230.569	98.5337	198.182
93.9449	132.565	96.1183	230.736	98.533	198.347
93.9451	132.729	96.1099	230.901	98.5348	198.514
93.9422	132.894	96.0989	231.069	98.5324	198.681
93.9383	133.059	96.0909	231.234	98.5256	198.847
93.9353	133.224	96.0809	231.4	98.5211	199.014
93.9318	133.39	96.0718	231.566	98.5119	199.18
93.9295	133.553	96.0679	231.735	98.5022	199.347
93.926	133.72	96.0602	231.901	98.4872	199.513
93.92	133.884	96.0504	232.066	98.4875	199.68
93.9165	134.05	96.0417	232.233	98.4847	199.845
93.9141	134.214	96.0312	232.398	98.4835	200.012
93.9117	134.38	96.0209	232.564	98.4812	200.179
93.9086	134.546	96.0118	232.731	98.4754	200.345
93.9062	134.71	96.002	232.897	98.4707	200.512
93.9038	134.876	95.9938	233.062	98.4651	200.677
93.9006	135.04	95.9867	233.228	98.4638	200.845
93.8971	135.206	95.978	233.395	98.4564	201.01
93.8946	135.373	95.9701	233.562	98.456	201.177
93.8918	135.537	95.9612	233.728	98.4517	201.343
93.8884	135.702	95.9522	233.894	98.4523	201.509
93.8853	135.866	95.9434	234.061	98.4443	201.676
93.883	136.033	95.9342	234.227	98.4358	201.842
93.8799	136.198	95.9242	234.393	98.4229	202.008
93.8768	136.364	95.9152	234.56	98.4211	202.175
93.8734	136.528	95.905	234.727	98.4195	202.341
93.8703	136.694	95.8973	234.893	98.4214	202.509
93.8668	136.858	95.887	235.058	98.4199	202.676
93.8645	137.024	95.8782	235.225	98.4126	202.841
93.8618	137.189	95.8665	235.392	98.4038	203.009
93.86	137.355	95.852	235.558	98.394	203.176
93.8562	137.521	95.8462	235.724	98.3858	203.343
93.8521	137.687	95.8406	235.891	98.3759	203.51
93.849	137.851	95.8323	236.057	98.3738	203.675
93.8456	138.017	95.8221	236.223	98.364	203.843
93.8426	138.181	95.8134	236.39	98.3541	204.008
93.8394	138.347	95.8038	236.557	98.3497	204.174
93.8371	138.514	95.7938	236.723	98.3384	204.342
93.8353	138.678	95.7855	236.891	98.3379	204.508
93.834	138.846	95.7721	237.056	98.33	204.674
93.8304	139.01	95.7618	237.224	98.3306	204.841
93.826	139.175	95.7538	237.392	98.3217	205.007
93.8237	139.343	95.7446	237.558	98.3169	205.174
93.8215	139.508	95.7353	237.725	98.3118	205.34
93.8186	139.673	95.726	237.892	98.311	205.508
93.8152	139.838	95.7158	238.058	98.3071	205.676
93.8132	140.004	95.7097	238.225	98.2996	205.841
93.8114	140.171	95.6993	238.392	98.2944	206.008
93.8075	140.335	95.688	238.558	98.2874	206.175
93.804	140.501	95.678	238.726	98.2836	206.341
93.8008	140.667	95.6666	238.891	98.273	206.509
93.7984	140.833	95.6571	239.059	98.2688	206.675
93.7957	140.999	95.6461	239.226	98.2609	206.842
93.7941	141.167	95.6378	239.393	98.2596	207.009
93.7908	141.332	95.6279	239.56	98.2519	207.174
93.7886	141.497	95.6165	239.726	98.2493	207.341
93.7849	141.663	95.6066	239.893	98.2435	207.509
93.7814	141.83	95.597	240.059	98.2382	207.677
93.7785	141.995	95.5857	240.225	98.2351	207.842
93.7759	142.161	95.5733	240.393	98.2254	208.011
93.7738	142.327	95.5639	240.559	98.2199	208.177
93.7708	142.493	95.5554	240.726	98.2117	208.344
93.7677	142.659	95.5446	240.893	98.2078	208.51
93.7641	142.825	95.5337	241.06	98.2006	208.678
93.7607	142.991	95.5199	241.227	98.1992	208.843
93.7587	143.157	95.5114	241.39	98.194	209.01
93.756	143.323	95.5102	241.556	98.1937	209.177
93.7526	143.489	95.5103	241.723	98.1877	209.344
93.7512	143.656	95.5056	241.89	98.1818	209.51
93.7473	143.822	95.4984	242.058	98.1767	209.676
93.7434	143.987	95.4899	242.225	98.1706	209.842
93.7412	144.154	95.479	242.391	98.1641	210.01
93.738	144.321	95.469	242.559	98.1597	210.176
93.7348	144.487	95.4576	242.725	98.1554	210.342
93.7319	144.654	95.4463	242.892	98.1404	210.509
93.7294	144.819	95.4365	243.059	98.1271	210.677
93.7268	144.986	95.4263	243.225	98.1071	210.842
93.7238	145.152	95.4156	243.391	98.0912	211.009
93.722	145.318	95.4054	243.561	98.0731	211.176
93.719	145.484	95.3946	243.727	98.0632	211.341
93.7171	145.65	95.3847	243.893	98.0576	211.509
93.7135	145.816	95.374	244.06	98.0594	211.677
93.7094	145.981	95.3626	244.228	98.0687	211.842
93.7072	146.148	95.3519	244.393	98.0812	212.008
93.7042	146.313	95.3415	244.56	98.0863	212.177
93.7017	146.48	95.3322	244.726	98.0837	212.342
93.6996	146.646	95.3201	244.891	98.0773	212.51
93.6967	146.811	95.307	245.06	98.0663	212.676
93.6937	146.979	95.298	245.227	98.0498	212.842
93.6911	147.145	95.2921	245.393	98.0357	213.008
93.6885	147.311	95.2842	245.561	98.0195	213.174
93.6859	147.477	95.2727	245.726	98.0098	213.341
93.6838	147.644	95.2621	245.894	98.0066	213.508
93.6815	147.811	95.2508	246.06	98.0087	213.673
93.6786	147.977	95.2399	246.226	98.0036	213.84
93.6755	148.143	95.2281	246.394	98.0016	214.007
93.6724	148.309	95.2165	246.56	98.0125	214.174
93.6703	148.476	95.2036	246.726	98.0151	214.341
93.6677	148.643	95.1924	246.893	98.0146	214.507
93.665	148.81	95.1812	247.059	98.0111	214.674
93.6614	148.976	95.1702	247.225	98.0073	214.84
93.6583	149.14	95.1598	247.393	98.0027	215.006
93.6562	149.307	95.1493	247.559	98.0004	215.174
93.6542	149.474	95.1385	247.725	97.9923	215.339
93.6511	149.641	95.1271	247.891	97.9862	215.505
93.6481	149.806	95.1167	248.057	97.9804	215.672
93.6456	149.972	95.1062	248.224	97.9665	215.838
93.6431	150.14	95.0946	248.392	97.9374	216.006
93.64	150.305	95.0842	248.558	97.9101	216.173
93.6385	150.472	95.0738	248.724	97.8978	216.338
93.6356	150.638	95.0629	248.891	97.9044	216.505
93.6312	150.804	95.0512	249.058	97.9132	216.671
93.6282	150.97	95.0396	249.223	97.9161	216.837
93.6257	151.137	95.0285	249.389	97.9154	217.004
93.623	151.303	95.0177	249.556	97.9123	217.169
93.62	151.469	95.006	249.723	97.9077	217.338
93.6184	151.635	94.9957	249.889	97.9022	217.505
93.6152	151.802	94.9859	250.057	97.8966	217.671
93.6114	151.969	94.9731	250.222	97.8874	217.838
93.6089	152.134	94.9621	250.389	97.8807	218.005
93.6062	152.301	94.9502	250.553	97.8716	218.17
93.6051	152.468	94.9396	250.722	97.8653	218.336
93.6019	152.634	94.9281	250.888	97.8589	218.502
93.5992	152.799	94.9152	251.055	97.8528	218.669
93.5969	152.966	94.9043	251.221	97.8452	218.837
93.5939	153.132	94.8923	251.389	97.8368	219.003
93.5909	153.298	94.8803	251.554	97.8281	219.168
93.5891	153.467	94.87	251.722	97.8227	219.335
93.5859	153.632	94.8586	251.888	97.8147	219.501
93.5837	153.8	94.8481	252.054	97.8017	219.668
93.5809	153.969	94.8361	252.219	97.7709	219.834
93.5775	154.134	94.8249	252.386	97.7437	220.001
93.5739	154.301	94.8134	252.553	97.7266	220.169
93.5712	154.468	94.8004	252.719	97.7331	220.335
93.5686	154.634	94.7899	252.888	97.7382	220.501
93.5659	154.801	94.78	253.053	97.7387	220.668
93.5624	154.966	94.7683	253.22	97.7361	220.833
93.5599	155.132	94.7562	253.386	97.7306	221.001
93.5569	155.299	94.742	253.553	97.7258	221.167
93.555	155.465	94.7319	253.718	97.7156	221.334
93.5519	155.631	94.7204	253.886	97.7069	221.5
93.5501	155.798	94.7098	254.053	97.7003	221.666
93.5467	155.966	94.6992	254.218	97.673	221.833
93.5439	156.13	94.6868	254.386	97.6374	222
93.5414	156.299	94.675	254.552	97.5955	222.167
93.5387	156.466	94.6645	254.719	97.5578	222.333
93.5372	156.631	94.6523	254.884	97.5452	222.499
93.535	156.798	94.6397	255.052	97.5473	222.665
93.5305	156.965	94.6292	255.219	97.5657	222.832
93.5274	157.132	94.6164	255.385	97.5799	223
93.5243	157.297	94.6046	255.551	97.5893	223.166
93.522	157.465	94.5943	255.718	97.5903	223.332
93.5199	157.631	94.5817	255.882	97.5907	223.498
93.5177	157.798	94.5696	256.05	97.5844	223.665
93.5153	157.965	94.5566	256.216	97.5784	223.831
93.512	158.131	94.5457	256.382	97.5704	223.998
93.5093	158.297	94.5355	256.549	97.5617	224.165
93.5064	158.463	94.5235	256.716	97.5563	224.331
93.5034	158.63	94.5117	256.882	97.5473	224.498
93.5005	158.798	94.5014	257.049	97.5416	224.664
93.4991	158.963	94.4886	257.215	97.5261	224.831
93.4953	159.13	94.478	257.381	97.4906	224.996
93.493	159.295	94.4656	257.549	97.4449	225.165
93.4895	159.463	94.4533	257.715	97.4053	225.33
93.4868	159.63	94.4413	257.88	97.3851	225.496
93.485	159.796	94.429	258.047	97.3693	225.663
93.4812	159.962	94.4166	258.214	97.3635	225.829
93.479	160.128	94.4064	258.381	97.35	225.996
93.4764	160.295	94.3943	258.548	97.3409	226.162
93.4725	160.462	94.3838	258.715	97.3195	226.328
93.4699	160.626	94.3716	258.882	97.295	226.494
93.4674	160.796	94.3596	259.048	97.2635	226.66
93.4647	160.96	94.3464	259.216	97.2433	226.826
93.4618	161.127	94.3289	259.381	97.2273	226.994
93.4599	161.293	94.3136	259.549	97.2175	227.16
93.4571	161.459	94.307	259.716	97.2084	227.326
93.454	161.625	94.3006	259.882	97.1958	227.493
93.4499	161.795	94.2859	260.047	97.1848	227.659
93.4472	161.96	94.277	260.213	97.1756	227.826
93.4459	162.126	94.2674	260.381	97.1686	227.993
93.4439	162.292	94.2533	260.545	97.1571	228.159
93.442	162.46	94.2416	260.712	97.1488	228.326
93.4396	162.627	94.2312	260.88	97.1365	228.494
93.4362	162.792	94.2192	261.046	97.1288	228.659
93.4341	162.958	94.2059	261.212	97.1175	228.826
93.4306	163.125	94.1938	261.38	97.1071	228.993
93.4284	163.292	94.1829	261.545	97.1015	229.159
93.4256	163.459	94.1712	261.712	97.0885	229.326
93.4229	163.626	94.1608	261.878	97.0805	229.492
93.4197	163.792	94.1504	262.045	97.0715	229.66
93.4163	163.959	94.1376	262.212	97.063	229.827
93.4122	164.126	94.1262	262.378	97.0538	229.992
93.4098	164.292	94.1129	262.544	97.0505	230.158
93.4072	164.459	94.1012	262.711	97.0382	230.327
93.4044	164.624	94.0881	262.878	97.0282	230.492
93.4017	164.791	94.0755	263.045	97.0193	230.661
93.3992	164.958	94.0636	263.212	97.0077	230.826
93.3976	165.124	94.0524	263.377	96.9962	230.993
93.3953	165.291	94.04	263.544	96.9867	231.158
93.3922	165.458	94.0283	263.712	96.9799	231.325
93.3904	165.624	94.0162	263.878	96.9709	231.492
93.3882	165.791	94.0049	264.043	96.9613	231.658
93.3847	165.958	93.9931	264.211	96.9464	231.825
93.3826	166.124	93.9802	264.378	96.9399	231.992
93.3805	166.29	93.9699	264.545	96.9281	232.157
93.3787	166.456	93.9587	264.71	96.9188	232.324
93.375	166.622	93.9466	264.878	96.9054	232.49
93.3702	166.79	93.9358	265.044	96.8973	232.657
93.367	166.957	93.9222	265.211	96.889	232.824
93.3631	167.122	93.911	265.377	96.8816	232.989
93.3599	167.289	93.8979	265.543	96.8712	233.157
93.3566	167.456	93.8847	265.71	96.86	233.324
93.3545	167.623	93.8732	265.877	96.8534	233.489
93.3529	167.789	93.8599	266.045	96.8424	233.656
93.35	167.957	93.8477	266.209	96.833	233.823
93.3457	168.121	93.8358	266.375	96.8221	233.99
93.3428	168.288	93.8217	266.542	96.8123	234.157
93.3404	168.454	93.8097	266.71	96.8022	234.324
93.3391	168.623	93.7987	266.875	96.7934	234.49
93.3374	168.789	93.7889	267.044	96.7839	234.657
93.3354	168.957	93.7798	267.211	96.7733	234.823
93.3313	169.124	93.7667	267.375	96.7603	234.99
93.3277	169.292	93.7551	267.541	96.7503	235.156
93.325	169.457	93.7408	267.708	96.7419	235.322
93.3227	169.624	93.7266	267.875	96.728	235.488
93.3187	169.791	93.7141	268.042	96.7172	235.655
93.3144	169.958	93.7021	268.207	96.703	235.821
93.3114	170.124	93.6907	268.374	96.6934	235.989
93.309	170.289	93.6807	268.54	96.6809	236.156
93.3061	170.456	93.6693	268.707	96.6723	236.321
93.3035	170.623	93.6563	268.873	96.663	236.489
93.2997	170.791	93.6433	269.04	96.6518	236.656
93.2971	170.957	93.6312	269.207	96.6406	236.821
93.2941	171.123	93.6215	269.373	96.6311	236.988
93.2918	171.288	93.6088	269.541	96.6196	237.154
93.2889	171.457	93.5971	269.706	96.6093	237.32
93.2852	171.624	93.5857	269.872	96.5982	237.487
93.2823	171.79	93.5741	270.039	96.5844	237.653
93.2801	171.958	93.5609	270.207	96.5751	237.82
93.2776	172.123	93.5487	270.374	96.5621	237.987
93.2747	172.29	93.5379	270.54	96.552	238.152
93.272	172.456	93.5267	270.705	96.5405	238.319
93.2691	172.622	93.515	270.874	96.528	238.485
93.2654	172.788	93.5037	271.04	96.5176	238.65
93.2615	172.957	93.491	271.205	96.5085	238.817
93.2585	173.122	93.4756	271.373	96.4939	238.983
93.2559	173.289	93.4589	271.54	96.484	239.15
93.2536	173.455	93.4478	271.704	96.4751	239.318
93.2514	173.621	93.4443	271.873	96.4651	239.485
93.2475	173.788	93.4355	272.04	96.4579	239.65
93.2441	173.956	93.4219	272.206	96.4458	239.816
93.2403	174.121	93.4069	272.373	96.4314	239.983
93.2374	174.288	93.3958	272.54	96.416	240.15
93.2346	174.454	93.3854	272.705	96.4058	240.316
93.2321	174.621	93.3738	272.872	96.3953	240.482
93.2293	174.788	93.3619	273.039	96.385	240.649
93.2263	174.953	93.3506	273.207	96.3758	240.816
93.2234	175.12	93.3405	273.373	96.3633	240.983
93.2215	175.288	93.3286	273.538	96.3539	241.149
93.2173	175.455	93.3149	273.706	96.3404	241.316
93.2131	175.62	93.303	273.872	96.33	241.483
93.2105	175.787	93.2889	274.039	96.3165	241.65
93.2082	175.954	93.2755	274.205	96.3037	241.816
93.2041	176.12	93.2643	274.372	96.2913	241.982
93.2012	176.288	93.2525	274.54	96.2807	242.148
93.1973	176.453	93.2434	274.706	96.2683	242.316
93.1944	176.621	93.2315	274.872	96.2554	242.482
93.1913	176.787	93.2204	275.038	96.2445	242.648
93.1881	176.953	93.2093	275.204	96.2309	242.814
93.1861	177.121	93.1971	275.372	96.2181	242.98
93.1841	177.287	93.1868	275.538	96.2059	243.146
93.1796	177.456	93.1752	275.705	96.1972	243.311
93.176	177.621	93.1623	275.872	96.1856	243.479
93.1734	177.788	93.1502	276.038	96.1734	243.645
93.1711	177.955	93.1369	276.205	96.1607	243.812
93.1686	178.123	93.1255	276.371	96.1486	243.979
93.1645	178.288	93.1137	276.538	96.1361	244.145
93.1605	178.451	93.1026	276.704	96.1242	244.312
93.1565	178.62	93.0915	276.87	96.1131	244.48
93.155	178.786	93.0788	277.036	96.1032	244.646
93.1516	178.952	93.0699	277.205	96.0896	244.813
93.1481	179.118	93.0591	277.37	96.077	244.979
93.1457	179.286	93.0463	277.536	96.0632	245.145
93.1417	179.453	93.0347	277.704	96.0511	245.311
93.1375	179.619	93.0214	277.871	96.0383	245.478
93.1349	179.786	93.0092	278.037	96.0277	245.645
93.1309	179.952	92.9972	278.204	96.0177	245.811
93.1273	180.12	92.985	278.372	96.0033	245.978
93.1239	180.286	92.9735	278.538	95.9933	246.145
93.1196	180.453	92.9619	278.702	95.9807	246.311
93.1174	180.62	92.9499	278.87	95.9659	246.478
93.1148	180.786	92.9403	279.037	95.9527	246.645
93.1119	180.953	92.9294	279.203	95.9438	246.81
93.1076	181.119	92.9164	279.37	95.9323	246.978
93.1045	181.286	92.9052	279.537	95.92	247.145
93.1009	181.453	92.8931	279.703	95.9069	247.311
93.0974	181.619	92.8806	279.869	95.8942	247.48
93.0947	181.784	92.8689	280.036	95.8783	247.645
93.0921	181.953	92.8582	280.203	95.8644	247.811
93.0884	182.119	92.845	280.368	95.8514	247.978
93.0852	182.286	92.8342	280.534	95.8378	248.144
93.0818	182.451	92.8236	280.7	95.8281	248.311
93.0785	182.618	92.8134	280.868	95.813	248.477
93.0748	182.783	92.8019	281.034	95.8015	248.643
93.0706	182.953	92.7915	281.201	95.7889	248.811
93.0668	183.119	92.7796	281.367	95.7749	248.977
93.0635	183.286	92.7671	281.533	95.7618	249.143
93.06	183.452	92.7562	281.699	95.746	249.31
93.0583	183.619	92.7439	281.868	95.7344	249.476
93.0553	183.785	92.7326	282.034	95.7234	249.643
93.0498	183.952	92.7214	282.2	95.7098	249.809
93.0471	184.119	92.7106	282.367	95.6968	249.974
93.0425	184.285	92.7005	282.533	95.6833	250.142
93.0391	184.452	92.6877	282.701	95.6684	250.305
93.0355	184.618	92.674	282.867	95.6558	250.472
93.0315	184.786	92.6641	283.032	95.6455	250.638
93.028	184.951	92.6516	283.199	95.6336	250.804
93.0247	185.118	92.6389	283.365	95.62	250.97
93.0216	185.285	92.6296	283.532	95.6065	251.138
93.017	185.451	92.6166	283.699	95.5935	251.304
93.0137	185.618	92.6053	283.866	95.5806	251.472
93.011	185.784	92.5946	284.034	95.5686	251.638
93.0083	185.952	92.5864	284.2	95.5528	251.805
93.0041	186.117	92.5754	284.366	95.5412	251.971
93.0014	186.285	92.5638	284.533	95.528	252.138
92.9967	186.451	92.5517	284.702	95.5151	252.304
92.9903	186.617	92.5406	284.868	95.5008	252.473
92.9878	186.783	92.5295	285.037	95.4883	252.639
92.985	186.949	92.5175	285.205	95.4775	252.807
92.9811	187.116	92.5061	285.371	95.4643	252.971
92.9786	187.283	92.4944	285.539	95.4495	253.139
92.9778	187.45	92.4835	285.707	95.4334	253.306
92.974	187.617	92.4712	285.874	95.4172	253.472
92.9694	187.785	92.4586	286.04	95.4045	253.64
92.9647	187.951	92.4469	286.206	95.3947	253.807
92.9603	188.116	92.4369	286.373	95.3851	253.973
92.9566	188.282	92.4277	286.539	95.3724	254.139
92.9523	188.45	92.4146	286.704	95.3575	254.307
92.9485	188.616	92.4045	286.87	95.3433	254.473
92.9437	188.783	92.3931	287.034	95.3276	254.642
92.9395	188.949	92.3786	287.201	95.3137	254.807
92.9365	189.116	92.3684	287.366	95.3007	254.973
92.9346	189.284	92.358	287.532	95.2864	255.141
92.9303	189.45	92.3484	287.698	95.2717	255.308
92.9246	189.616	92.3338	287.863	95.2606	255.474
92.9201	189.782	92.3259	288.03	95.2461	255.641
92.9168	189.949	92.3161	288.197	95.232	255.808
92.9133	190.114	92.3059	288.363	95.2176	255.974
92.909	190.283	92.2952	288.529	95.2027	256.141
92.9046	190.448	92.2835	288.696	95.19	256.308
92.9014	190.614	92.2744	288.862	95.1761	256.473
92.8988	190.782	92.263	289.028	95.1621	256.642
92.8941	190.948	92.2504	289.194	95.1485	256.807
92.8898	191.115	92.2394	289.361	95.1331	256.974
92.8859	191.281	92.2264	289.528	95.1203	257.141
92.8824	191.449	92.2153	289.694	95.1065	257.308
92.8791	191.615	92.2043	289.862	95.0952	257.475
92.8726	191.781	92.1928	290.028	95.0819	257.641
92.8676	191.947	92.1836	290.193	95.0681	257.809
92.8628	192.114	92.171	290.362	95.0532	257.973
92.8591	192.28	92.1598	290.527	95.0383	258.141
92.8566	192.447	92.1479	290.693	95.0238	258.309
92.8539	192.614	92.1364	290.861	95.0094	258.475
92.8498	192.78	92.1232	291.027	94.995	258.642
92.8462	192.947	92.1125	291.192	94.9815	258.808
92.842	193.114	92.1026	291.359	94.9673	258.975
92.8367	193.28	92.0917	291.526	94.9512	259.142
92.8335	193.445	92.0815	291.694	94.938	259.307
92.8301	193.613	92.0726	291.861	94.9266	259.475
92.8253	193.78	92.0547	292.026	94.9133	259.641
92.8205	193.944	92.0424	292.193	94.8993	259.808
92.8164	194.113	92.0389	292.359	94.8849	259.974
92.8115	194.28	92.0319	292.527	94.8724	260.142
92.8055	194.446	92.0191	292.693	94.8594	260.308
92.8018	194.614	92.0071	292.861	94.8448	260.474
92.7975	194.78	91.9953	293.027	94.8311	260.64
92.7926	194.944	91.983	293.194	94.8188	260.806
92.7891	195.111	91.9714	293.361	94.8053	260.973
92.7843	195.277	91.9607	293.529	94.7915	261.14
92.7797	195.446	91.9486	293.695	94.7747	261.307
92.7743	195.612	91.9368	293.863	94.7618	261.473
92.7694	195.779	91.9247	294.028	94.7485	261.64
92.7646	195.944	91.9151	294.195	94.7337	261.806
92.7617	196.111	91.9056	294.361	94.7167	261.972
92.7596	196.279	91.895	294.529	94.703	262.138
92.7566	196.444	91.8854	294.696	94.6883	262.306
92.7544	196.612	91.873	294.861	94.673	262.472
92.7497	196.78	91.8621	295.029	94.6609	262.638
92.7447	196.945	91.8521	295.195	94.6451	262.806
92.739	197.113	91.8404	295.361	94.6303	262.972
92.7336	197.278	91.8297	295.528	94.6176	263.14
92.728	197.445	91.8208	295.696	94.6048	263.306
92.7247	197.613	91.8107	295.861	94.5899	263.472
92.7195	197.779	91.7989	296.029	94.5751	263.639
92.7137	197.946	91.7879	296.195	94.562	263.805
92.7104	198.112	91.7771	296.362	94.548	263.972
92.7064	198.278	91.7663	296.529	94.5327	264.139
92.701	198.444	91.7562	296.695	94.5211	264.305
92.6945	198.611	91.7453	296.862	94.5074	264.473
92.6886	198.778	91.7335	297.027	94.4929	264.639
92.679	198.945	91.7203	297.193	94.4783	264.805
92.6666	199.111	91.7104	297.361	94.4637	264.972
92.6624	199.278	91.6996	297.527	94.4498	265.139
92.6583	199.445	91.6895	297.694	94.4366	265.306
92.6455	199.611	91.6784	297.861	94.4218	265.471
92.6372	199.778	91.6687	298.028	94.4074	265.639
92.6311	199.943	91.6601	298.192	94.3933	265.806
92.6248	200.109	91.6498	298.358	94.3773	265.971
92.6087	200.275	91.639	298.525	94.3645	266.137
92.5904	200.441	91.6289	298.692	94.3507	266.305
92.5799	200.609	91.6172	298.859	94.3365	266.471
92.5733	200.775	91.6055	299.026	94.3232	266.639
92.565	200.942	91.5965	299.193	94.3124	266.805
92.5564	201.109	91.5859	299.359	94.2986	266.971
92.5498	201.276	91.5757	299.524	94.2845	267.137
92.548	201.442	91.5653	299.692	94.2689	267.304
92.5547	201.608	91.5547	299.858	94.2523	267.469
92.5503	201.777	91.5441	300.024	94.2364	267.636
92.5401	201.942	91.534	300.191	94.2228	267.803
92.5288	202.109	91.5235	300.358	94.2092	267.968
92.5173	202.275	91.5118	300.524	94.1942	268.135
92.5171	202.442	91.5008	300.691	94.1802	268.303
92.5147	202.61	91.4881	300.858	94.1658	268.469
92.5045	202.776	91.4771	301.025	94.1517	268.634
92.4889	202.943	91.4667	301.192	94.1385	268.802
92.4777	203.108	91.457	301.358	94.1244	268.968
92.4717	203.275	91.4483	301.525	94.1097	269.134
92.464	203.44	91.4369	301.691	94.0959	269.301
92.4547	203.608	91.4264	301.856	94.083	269.468
92.4453	203.774	91.4167	302.024	94.0702	269.635
92.4395	203.94	91.406	302.191	94.0548	269.799
92.4359	204.107	91.3949	302.36	94.0386	269.967
92.4394	204.274	91.3848	302.525	94.0242	270.135
92.4372	204.439	91.3743	302.692	94.0109	270.3
92.4295	204.606	91.363	302.859	93.9966	270.466
92.4304	204.773	91.3529	303.026	93.9807	270.633
92.4317	204.94	91.3423	303.192	93.9685	270.798
92.426	205.107	91.3325	303.359	93.955	270.966
92.4151	205.274	91.3196	303.525	93.9434	271.132
92.4021	205.439	91.3092	303.692	93.9293	271.299
92.393	205.608	91.3012	303.858	93.9171	271.466
92.3853	205.774	91.2913	304.025	93.9021	271.633
92.3787	205.94	91.2802	304.191	93.887	271.799
92.3726	206.107	91.2687	304.357	93.8716	271.965
92.3669	206.274	91.259	304.525	93.8593	272.132
92.3617	206.441	91.2512	304.693	93.846	272.3
92.3565	206.606	91.2402	304.858	93.8315	272.466
92.3505	206.774	91.23	305.025	93.8152	272.632
92.3466	206.939	91.2189	305.193	93.8019	272.799
92.341	207.106	91.2069	305.358	93.7882	272.965
92.3328	207.273	91.1967	305.526	93.7737	273.131
92.3238	207.44	91.186	305.692	93.7593	273.299
92.3168	207.605	91.1753	305.858	93.7436	273.465
92.3136	207.772	91.1632	306.025	93.7318	273.632
92.3177	207.939	91.1531	306.19	93.7174	273.8
92.3248	208.106	91.1428	306.358	93.7008	273.966
92.3243	208.272	91.1323	306.525	93.6862	274.132
92.314	208.44	91.1223	306.692	93.6721	274.299
92.2991	208.605	91.1116	306.859	93.6554	274.466
92.2842	208.77	91.1028	307.025	93.645	274.632
92.2708	208.936	91.0919	307.192	93.6327	274.798
92.2604	209.105	91.0798	307.358	93.6181	274.965
92.2554	209.272	91.0695	307.525	93.6058	275.131
92.2508	209.437	91.0555	307.69	93.5934	275.299
92.2448	209.604	91.0386	307.856	93.5675	275.465
92.2357	209.771	91.0285	308.022	93.5446	275.63
92.2288	209.937	91.0267	308.19	93.5359	275.797
92.2229	210.104	91.0201	308.357	93.5345	275.964
92.2186	210.27	91.0114	308.524	93.5295	276.131
92.2152	210.437	90.9997	308.69	93.5196	276.297
92.2123	210.604	90.9899	308.856	93.5074	276.464
92.211	210.77	90.981	309.022	93.4891	276.629
92.2043	210.938	90.9705	309.189	93.4686	276.796
92.1945	211.103	90.9596	309.356	93.4536	276.963
92.1894	211.269	90.9493	309.523	93.4392	277.129
92.1919	211.436	90.9375	309.689	93.4235	277.296
92.1986	211.603	90.9237	309.856	93.4079	277.464
92.196	211.771	90.9128	310.022	93.3923	277.631
92.1845	211.938	90.9045	310.189	93.3791	277.796
92.1711	212.105	90.8946	310.356	93.3676	277.964
92.1622	212.272	90.8845	310.523	93.3563	278.131
92.1532	212.437	90.8755	310.688	93.3417	278.297
92.1503	212.605	90.8665	310.856	93.3257	278.464
92.1549	212.772	90.8565	311.023	93.31	278.632
92.1528	212.939	90.8465	311.189	93.2949	278.797
92.1423	213.105	90.8359	311.356	93.2799	278.964
92.1305	213.273	90.8243	311.523	93.2663	279.131
92.1162	213.438	90.8146	311.69	93.2535	279.296
92.1026	213.604	90.8046	311.855	93.2408	279.464
92.0907	213.771	90.7933	312.022	93.2267	279.629
92.08	213.938	90.7835	312.19	93.2158	279.795
92.0717	214.103	90.7734	312.355	93.2017	279.961
92.0633	214.271	90.7627	312.523	93.1846	280.129
92.0551	214.438	90.7522	312.689	93.1706	280.295
92.0449	214.603	90.7404	312.855	93.1562	280.461
92.0343	214.769	90.7292	313.022	93.1422	280.628
92.0242	214.936	90.7187	313.188	93.1287	280.794
92.0165	215.102	90.7092	313.355	93.1116	280.96
92.011	215.27	90.7014	313.522	93.0973	281.129
92.0047	215.434	90.6912	313.689	93.082	281.295
92.0005	215.602	90.6805	313.856	93.0677	281.46
91.9957	215.769	90.6722	314.022	93.057	281.627
91.9887	215.936	90.6613	314.189	93.0449	281.794
91.979	216.102	90.6518	314.356	93.0335	281.96
91.9682	216.268	90.6425	314.522	93.019	282.127
91.9567	216.436	90.6316	314.689	93.0063	282.294
91.9483	216.601	90.6223	314.855	92.9912	282.461
91.9417	216.769	90.6123	315.023	92.9782	282.628
91.9325	216.934	90.602	315.189	92.9643	282.792
91.9255	217.101	90.5909	315.357	92.9496	282.958
91.9187	217.268	90.5804	315.523	92.9363	283.127
91.9086	217.433	90.5705	315.689	92.9223	283.294
91.9081	217.6	90.5586	315.857	92.9075	283.46
91.9119	217.767	90.5476	316.023	92.8938	283.626
91.9077	217.932	90.5386	316.189	92.8812	283.793
91.8961	218.098	90.5289	316.356	92.8669	283.959
91.8818	218.267	90.5183	316.524	92.8526	284.125
91.8708	218.433	90.5086	316.69	92.8389	284.292
91.8626	218.599	90.4967	316.856	92.8246	284.459
91.8549	218.765	90.488	317.022	92.8129	284.625
91.8462	218.931	90.4784	317.19	92.7962	284.792
91.8381	219.097	90.468	317.356	92.7808	284.959
91.8283	219.263	90.457	317.522	92.7698	285.125
91.8208	219.431	90.4466	317.689	92.7566	285.292
91.8291	219.596	90.4381	317.856	92.743	285.459
91.8428	219.765	90.4285	318.023	92.7295	285.624
91.8506	219.93	90.4177	318.19	92.7151	285.791
91.8533	220.098	90.4051	318.355	92.6986	285.958
91.8495	220.266	90.3943	318.522	92.6823	286.125
91.8415	220.433	90.3845	318.687	92.6675	286.292
91.8257	220.6	90.3752	318.854	92.6536	286.459
91.8059	220.767	90.3633	319.02	92.6415	286.626
91.7864	220.934	90.3532	319.186	92.6271	286.793
91.7663	221.1	90.3441	319.353	92.6165	286.959
91.7458	221.266	90.3343	319.52	92.6041	287.126
91.7292	221.433	90.3239	319.686	92.5898	287.292
91.7196	221.599	90.315	319.852	92.5741	287.459
91.7121	221.766	90.3069	320.019	92.5598	287.625
91.6992	221.932	90.2976	320.185	92.5484	287.794
91.6838	222.099	90.2865	320.353	92.5317	287.961
91.6694	222.265	90.2765	320.519	92.517	288.127
91.6646	222.43	90.2666	320.685	92.504	288.293
91.6587	222.598	90.2575	320.853	92.491	288.46
91.6615	222.764	90.2482	321.019	92.4769	288.625
91.6762	222.932	90.2376	321.184	92.4621	288.792
91.6747	223.098	90.2273	321.352	92.4479	288.96
91.6581	223.264	90.2166	321.519	92.4305	289.126
91.6392	223.431	90.2064	321.685	92.4178	289.293
91.6244	223.598	90.1984	321.851	92.4042	289.46
91.6302	223.764	90.1874	322.018	92.391	289.626
91.6361	223.931	90.1774	322.185	92.3775	289.793
91.6357	224.097	90.1683	322.352	92.364	289.96
91.6317	224.263	90.1583	322.518	92.3477	290.126
91.6256	224.43	90.1494	322.684	92.3349	290.292
91.6158	224.598	90.1384	322.852	92.3189	290.459
91.6011	224.763	90.1271	323.017	92.3059	290.627
91.5818	224.93	90.118	323.184	92.2928	290.792
91.5583	225.096	90.1061	323.353	92.2781	290.96
91.542	225.264	90.0927	323.518	92.2631	291.126
91.5397	225.429	90.0775	323.686	92.2492	291.294
91.541	225.597	90.0718	323.853	92.2383	291.458
91.5305	225.763	90.0663	324.019	92.2257	291.625
91.5152	225.929	90.0591	324.186	92.2123	291.793
91.4996	226.097	90.0514	324.353	92.2018	291.961
91.4786	226.263	90.0414	324.518	92.1894	292.127
91.4543	226.428	90.0289	324.685	92.1728	292.293
91.4338	226.596	90.0181	324.851	92.1562	292.461
91.4166	226.763	90.0094	325.019	92.1422	292.626
91.422	226.929	90.0002	325.183	92.1271	292.795
91.4315	227.095	89.9893	325.351	92.1128	292.961
91.4313	227.263	89.9788	325.518	92.1013	293.127
91.4268	227.429	89.97	325.685	92.0854	293.294
91.4177	227.597	89.9592	325.851	92.0706	293.459
91.4001	227.762	89.9496	326.019	92.0586	293.626
91.3789	227.928	89.9397	326.185	92.0451	293.795
91.3556	228.095	89.9258	326.351	92.0323	293.961
91.341	228.262	89.9152	326.518	92.0171	294.127
91.3439	228.428	89.9077	326.683	91.9969	294.293
91.3476	228.595	89.9006	326.851	91.9836	294.46
91.3462	228.761	89.8905	327.017	91.9708	294.628
91.3386	228.928	89.8764	327.184	91.9598	294.795
91.3324	229.095	89.8713	327.351	91.9444	294.96
91.3231	229.261	89.864	327.518	91.9312	295.125
91.3094	229.427	89.8537	327.684	91.9199	295.294
91.2946	229.595	89.8439	327.851	91.903	295.46
91.2829	229.761	89.8325	328.017	91.8864	295.626
91.275	229.927	89.8223	328.184	91.8734	295.794
91.2667	230.095	89.813	328.351	91.8598	295.96
91.256	230.261	89.8021	328.518	91.8461	296.125
91.2448	230.426	89.7918	328.685	91.8321	296.292
91.2268	230.594	89.7805	328.852	91.8184	296.459
91.2003	230.76	89.7708	329.018	91.8059	296.626
91.175	230.927	89.7616	329.184	91.7889	296.792
91.1612	231.094	89.7525	329.351	91.7734	296.96
91.1593	231.261	89.7445	329.518	91.7594	297.126
91.1506	231.425	89.7344	329.684	91.7471	297.291
91.1364	231.592	89.7247	329.851	91.7318	297.458
91.1323	231.759	89.7149	330.018	91.7195	297.625
91.1299	231.925	89.7053	330.184	91.7057	297.792
91.1235	232.091	89.6937	330.353	91.6898	297.958
91.1126	232.258	89.6845	330.519	91.6751	298.125
91.0976	232.426	89.6758	330.685	91.6632	298.293
91.0872	232.592	89.6661	330.853	91.649	298.458
91.0799	232.758	89.6564	331.019	91.638	298.624
91.0668	232.925	89.6484	331.185	91.6237	298.791
91.0564	233.092	89.6371	331.352	91.6072	298.959
91.0443	233.258	89.6265	331.518	91.5931	299.124
91.0319	233.423	89.6171	331.685	91.5804	299.292
91.0221	233.59	89.6058	331.852	91.5677	299.457
91.0135	233.756	89.5967	332.018	91.5512	299.624
91.0006	233.922	89.5882	332.185	91.5343	299.792
90.988	234.088	89.5781	332.352	91.521	299.959
90.9761	234.256	89.5692	332.519	91.5067	300.124
90.9642	234.422	89.5595	332.685	91.4912	300.29
90.9498	234.588	89.5494	332.851	91.4759	300.459
90.9372	234.754	89.5395	333.019	91.4628	300.624
90.9252	234.923	89.5279	333.185	91.45	300.791
90.911	235.088	89.5189	333.353	91.4377	300.956
90.8985	235.255	89.508	333.517	91.4214	301.123
90.8866	235.42	89.4981	333.684	91.4067	301.289
90.8742	235.59	89.4896	333.85	91.3915	301.457
90.8612	235.755	89.4822	334.017	91.3756	301.623
90.8477	235.921	89.4737	334.184	91.3629	301.79
90.8361	236.087	89.4657	334.35	91.3488	301.957
90.8244	236.252	89.4551	334.518	91.3354	302.122
90.8119	236.42	89.444	334.684	91.3213	302.29
90.8023	236.588	89.4342	334.849	91.3022	302.456
90.7896	236.754	89.4252	335.016	91.2874	302.623
90.7752	236.921	89.4141	335.182	91.2729	302.79
90.761	237.086	89.4043	335.35	91.2596	302.958
90.7467	237.253	89.3948	335.516	91.2449	303.123
90.7325	237.418	89.3858	335.68	91.233	303.289
90.7185	237.587	89.3777	335.848	91.2203	303.457
90.7055	237.753	89.3685	336.015	91.207	303.624
90.6921	237.919	89.3587	336.182	91.1934	303.79
90.6783	238.086	89.3512	336.347	91.1783	303.957
90.6639	238.255	89.3419	336.512	91.1649	304.124
90.6506	238.42	89.332	336.679	91.1495	304.291
90.6376	238.586	89.3215	336.846	91.135	304.457
90.6237	238.753	89.3132	337.013	91.1193	304.624
90.6095	238.92	89.303	337.178	91.1063	304.79
90.5956	239.087	89.2929	337.343	91.0897	304.957
90.5827	239.253	89.2819	337.511	91.0762	305.124
90.5692	239.42	89.2711	337.678	91.0633	305.288
90.5541	239.587	89.2623	337.844	91.0465	305.456
90.5409	239.754	89.2514	338.01	91.0347	305.621
90.5276	239.92	89.2428	338.176	91.0199	305.79
90.5133	240.085	89.2335	338.341	91.004	305.955
90.5	240.252	89.2269	338.508	90.9898	306.122
90.4863	240.418	89.2192	338.675	90.9753	306.287
90.4725	240.586	89.2085	338.841	90.9617	306.454
90.4596	240.751	89.1965	339.009	90.9462	306.621
90.4452	240.919	89.1844	339.174	90.9305	306.786
90.4337	241.085	89.1753	339.341	90.9142	306.954
90.4182	241.252	89.1657	339.508	90.8995	307.12
90.4037	241.419	89.157	339.675	90.8844	307.287
90.3901	241.586	89.1487	339.841	90.8671	307.453
90.3757	241.751	89.1413	340.007	90.8537	307.62
90.3616	241.918	89.1294	340.174	90.8379	307.787
90.3476	242.084	89.1205	340.34	90.8259	307.954
90.3345	242.25	89.1104	340.505	90.8115	308.119
90.3204	242.417	89.0998	340.673	90.7956	308.287
90.3073	242.584	89.091	340.84	90.7813	308.453
90.2917	242.75	89.0813	341.007	90.7675	308.619
90.2784	242.917	89.0712	341.172	90.7533	308.787
90.2644	243.084	89.0616	341.34	90.7386	308.954
90.2496	243.251	89.053	341.505	90.7264	309.12
90.235	243.417	89.0439	341.673	90.7134	309.286
90.221	243.584	89.0338	341.839	90.6976	309.453
90.2074	243.751	89.0227	342.007	90.6827	309.619
90.193	243.916	89.0123	342.174	90.6697	309.786
90.1776	244.084	89.0026	342.34	90.6537	309.953
90.1644	244.25	88.9935	342.507	90.6417	310.12
90.1502	244.417	88.9838	342.673	90.6278	310.285
90.1337	244.583	88.9756	342.84	90.6119	310.452
90.1194	244.749	88.9667	343.007	90.5962	310.619
90.1076	244.917	88.9562	343.174	90.5833	310.787
90.0935	245.083	88.9479	343.341	90.5677	310.952
90.0786	245.249	88.9381	343.507	90.5537	311.119
90.0644	245.416	88.929	343.674	90.5395	311.286
90.0508	245.582	88.9196	343.838	90.5249	311.453
90.0382	245.749	88.91	344.005	90.5099	311.619
90.0226	245.916	88.9009	344.173	90.4942	311.784
90.0078	246.083	88.8928	344.341	90.4794	311.951
89.9937	246.25	88.8824	344.506	90.4638	312.117
89.9801	246.417	88.8734	344.674	90.4476	312.284
89.9641	246.582	88.8635	344.841	90.4342	312.45
89.9485	246.75	88.8549	345.008	90.4194	312.616
89.934	246.915	88.8457	345.175	90.4034	312.784
89.9209	247.083	88.8353	345.342	90.3887	312.951
89.9073	247.248	88.8267	345.51	90.373	313.116
89.8934	247.416	88.8165	345.676	90.3615	313.283
89.8782	247.582	88.807	345.843	90.3473	313.45
89.8631	247.749	88.7982	346.008	90.3301	313.617
89.8486	247.916	88.7911	346.175	90.3148	313.783
89.8331	248.084	88.7813	346.342	90.2995	313.949
89.8191	248.248	88.7698	346.51	90.2841	314.116
89.8065	248.417	88.7602	346.675	90.269	314.283
89.7915	248.582	88.7513	346.842	90.255	314.451
89.7768	248.749	88.7409	347.009	90.2411	314.616
89.7618	248.916	88.7323	347.175	90.2271	314.784
89.7469	249.082	88.7239	347.343	90.2128	314.95
89.7341	249.247	88.7129	347.51	90.1978	315.118
89.7201	249.413	88.7033	347.676	90.1807	315.284
89.7049	249.58	88.6922	347.844	90.1624	315.451
89.6907	249.748	88.6806	348.011	90.148	315.617
89.6768	249.914	88.6721	348.177	90.1341	315.784
89.6625	250.081	88.6633	348.343	90.1214	315.951
89.648	250.246	88.6541	348.51	90.1093	316.115
89.6334	250.415	88.6459	348.679	90.0938	316.283
89.6183	250.579	88.6374	348.844	90.0766	316.45
89.6038	250.746	88.6287	349.01	90.0627	316.617
89.5901	250.913	88.618	349.177	90.0492	316.783
89.5761	251.079	88.607	349.345	90.0324	316.949
89.5622	251.246	88.5977	349.511	90.0183	317.115
89.5488	251.413	88.5895	349.678	90.0054	317.283
89.5339	251.579	88.579	349.845	89.9921	317.449
89.5182	251.746	88.57	350.012	89.9775	317.617
89.5037	251.912	88.5599	350.179	89.9612	317.785
89.4891	252.079	88.5518	350.345	89.9435	317.949
89.4718	252.246	88.5424	350.513	89.9301	318.115
89.457	252.411	88.5325	350.679	89.9118	318.282
89.444	252.579	88.5233	350.847	89.8959	318.449
89.4312	252.746	88.5136	351.013	89.8793	318.615
89.4164	252.911	88.5053	351.18	89.8659	318.781
89.4026	253.079	88.4952	351.347	89.8524	318.948
89.3874	253.245	88.484	351.513	89.8381	319.116
89.3726	253.412	88.475	351.679	89.8238	319.281
89.3581	253.579	88.4646	351.847	89.8077	319.448
89.3443	253.746	88.4549	352.013	89.7902	319.613
89.3296	253.913	88.4449	352.18	89.776	319.781
89.3147	254.078	88.4356	352.346	89.7577	319.946
89.2997	254.245	88.4281	352.513	89.7409	320.113
89.2847	254.411	88.4194	352.678	89.7296	320.28
89.2703	254.578	88.4076	352.846	89.7144	320.447
89.2555	254.745	88.3976	353.013	89.7008	320.614
89.2418	254.912	88.3885	353.179	89.6848	320.781
89.2285	255.078	88.3784	353.345	89.6696	320.947
89.2134	255.244	88.3724	353.513	89.6555	321.112
89.196	255.413	88.3638	353.679	89.6414	321.28
89.183	255.579	88.356	353.847	89.6266	321.447
89.1685	255.745	88.3464	354.013	89.6117	321.614
89.1541	255.912	88.3364	354.178	89.5947	321.779
89.1412	256.078	88.3253	354.345	89.5795	321.945
89.1276	256.245	88.3142	354.511	89.5636	322.113
89.1127	256.41	88.306	354.68	89.5457	322.279
89.098	256.578	88.2956	354.845	89.5284	322.445
89.0831	256.744	88.2869	355.012	89.515	322.612
89.0669	256.912	88.2776	355.179	89.499	322.779
89.0523	257.078	88.2665	355.346	89.4835	322.946
89.0379	257.243	88.2563	355.512	89.4698	323.113
89.0239	257.41	88.2465	355.678	89.4556	323.279
89.0105	257.578	88.2371	355.844	89.4391	323.445
88.9955	257.743	88.2286	356.012	89.4239	323.611
88.9806	257.911	88.2197	356.178	89.4101	323.779
88.9656	258.076	88.2097	356.345	89.3957	323.944
88.9525	258.243	88.1999	356.511	89.3774	324.113
88.9387	258.409	88.1896	356.677	89.3616	324.279
88.924	258.576	88.1811	356.844	89.3464	324.444
88.9098	258.742	88.172	357.01	89.331	324.612
88.8951	258.908	88.162	357.177	89.3171	324.777
88.8804	259.076	88.1528	357.343	89.3014	324.944
88.8657	259.243	88.1427	357.51	89.287	325.111
88.8499	259.408	88.1307	357.676	89.2708	325.277
88.8358	259.574	88.1224	357.843	89.2521	325.444
88.8215	259.741	88.1125	358.009	89.237	325.611
88.8073	259.908	88.1028	358.176	89.2211	325.776
88.7925	260.074	88.0924	358.343	89.2065	325.943
88.7773	260.241	88.0827	358.51	89.1925	326.111
88.7619	260.407	88.0714	358.676	89.1752	326.277
88.7472	260.574	88.0633	358.843	89.1603	326.443
88.7333	260.741	88.0542	359.009	89.1493	326.61
88.7181	260.908	88.0438	359.176	89.1341	326.777
88.7036	261.074	88.0361	359.341	89.1176	326.943
88.69	261.24	88.0254	359.508	89.0989	327.11
88.6745	261.406	88.0152	359.674	89.0831	327.278
88.6582	261.574	88.0056	359.842	89.0677	327.445
88.6447	261.741	87.9967	360.008	89.0519	327.611
88.6318	261.907	87.9867	360.174	89.0373	327.777
88.6175	262.074	87.9767	360.341	89.0211	327.943
88.6033	262.24	87.9662	360.509	89.0045	328.11
88.5905	262.406	87.9555	360.674	88.9881	328.277
88.5764	262.574	87.9463	360.842	88.9712	328.441
88.5605	262.74	87.9374	361.008	88.9559	328.608
88.5453	262.908	87.9271	361.175	88.9414	328.775
88.5312	263.074	87.9172	361.342	88.9259	328.942
88.5157	263.239	87.9078	361.509	88.909	329.108
88.5004	263.405	87.8972	361.677	88.8928	329.275
88.4863	263.573	87.8881	361.843	88.8799	329.443
88.4712	263.739	87.8787	362.012	88.8672	329.61
88.4587	263.906	87.8686	362.177	88.852	329.775
88.4426	264.074	87.8569	362.343	88.835	329.942
88.4284	264.239	87.8476	362.511	88.8183	330.108
88.4149	264.406	87.8378	362.677	88.8007	330.276
88.4003	264.572	87.8279	362.844	88.7858	330.441
88.3861	264.74	87.8182	363.012	88.7684	330.609
88.3693	264.904	87.808	363.178	88.7513	330.776
88.3539	265.07	87.7991	363.345	88.7361	330.941
88.3407	265.238	87.789	363.511	88.7218	331.107
88.3268	265.406	87.7793	363.678	88.7052	331.273
88.3128	265.572	87.7705	363.845	88.6888	331.441
88.2966	265.738	87.7606	364.012	88.6727	331.607
88.2801	265.905	87.7511	364.179	88.6582	331.774
88.266	266.07	87.7405	364.343	88.6446	331.942
88.2516	266.238	87.7294	364.512	88.6261	332.109
88.2367	266.405	87.7194	364.679	88.6106	332.275
88.2234	266.571	87.7096	364.846	88.5952	332.442
88.2091	266.737	87.6989	365.012	88.5828	332.609
88.1944	266.905	87.6904	365.179	88.5645	332.774
88.1794	267.07	87.6817	365.346	88.548	332.942
88.1655	267.237	87.6708	365.513	88.5321	333.109
88.1497	267.404	87.6608	365.679	88.5152	333.274
88.1363	267.571	87.6513	365.846	88.5002	333.441
88.1213	267.737	87.64	366.013	88.4841	333.608
88.1044	267.905	87.6297	366.18	88.4662	333.774
88.0901	268.071	87.6201	366.347	88.45	333.94
88.0749	268.238	87.6086	366.512	88.4345	334.107
88.0614	268.404	87.5966	366.679	88.4183	334.272
88.0463	268.57	87.5866	366.845	88.4025	334.439
88.031	268.735	87.578	367.013	88.3879	334.606
88.0164	268.903	87.5681	367.179	88.371	334.772
88.0029	269.069	87.5588	367.346	88.3528	334.939
87.9871	269.237	87.548	367.513	88.3374	335.106
87.9722	269.402	87.5383	367.679	88.3227	335.272
87.9581	269.569	87.5274	367.847	88.3067	335.44
87.9439	269.736	87.5196	368.013	88.2908	335.605
87.9296	269.901	87.5114	368.18	88.2769	335.772
87.9144	270.068	87.5023	368.347	88.2612	335.94
87.9006	270.235	87.4931	368.513	88.2438	336.107
87.8848	270.401	87.4813	368.68	88.2282	336.273
87.8711	270.567	87.4711	368.847	88.2111	336.44
87.8561	270.733	87.4603	369.012	88.1959	336.607
87.8411	270.9	87.4493	369.179	88.1816	336.773
87.8255	271.067	87.4413	369.346	88.1633	336.94
87.811	271.233	87.4304	369.512	88.148	337.107
87.7965	271.4	87.4212	369.678	88.1308	337.273
87.7822	271.567	87.4108	369.846	88.1149	337.44
87.7678	271.733	87.3996	370.013	88.0982	337.606
87.7532	271.9	87.3899	370.179	88.0805	337.772
87.7396	272.067	87.3791	370.347	88.064	337.939
87.7242	272.232	87.3674	370.512	88.0514	338.105
87.7081	272.399	87.3567	370.679	88.0327	338.271
87.6939	272.566	87.3466	370.846	88.0153	338.439
87.6814	272.733	87.3331	371.012	87.9994	338.604
87.6648	272.9	87.3251	371.179	87.9831	338.771
87.6493	273.067	87.3195	371.345	87.9689	338.938
87.6362	273.234	87.3112	371.512	87.9531	339.105
87.6208	273.4	87.3002	371.679	87.9379	339.272
87.6053	273.567	87.2884	371.844	87.9194	339.439
87.5901	273.734	87.2766	372.013	87.9016	339.605
87.5768	273.901	87.2647	372.178	87.8819	339.773
87.5624	274.065	87.254	372.346	87.8651	339.939
87.5457	274.232	87.24	372.512	87.8485	340.107
87.5308	274.4	87.2301	372.68	87.8303	340.273
87.5158	274.566	87.2201	372.846	87.8138	340.438
87.5011	274.732	87.2099	373.012	87.7974	340.604
87.4878	274.899	87.2011	373.18	87.7824	340.772
87.4726	275.066	87.1888	373.347	87.7644	340.939
87.4577	275.233	87.1765	373.514	87.7505	341.104
87.442	275.4	87.167	373.681	87.7331	341.272
87.4274	275.565	87.157	373.848	87.716	341.439
87.4115	275.732	87.1475	374.014	87.6984	341.605
87.3966	275.899	87.1375	374.181	87.6823	341.771
87.3825	276.067	87.1269	374.348	87.6666	341.938
87.3681	276.231	87.1152	374.514	87.65	342.104
87.3546	276.397	87.1059	374.682	87.6338	342.271
87.3416	276.565	87.0948	374.848	87.6158	342.439
87.3276	276.732	87.0846	375.014	87.6	342.605
87.3117	276.9	87.0737	375.18	87.5855	342.772
87.2965	277.066	87.0621	375.348	87.5678	342.939
87.2818	277.234	87.052	375.515	87.5497	343.107
87.2661	277.4	87.0394	375.681	87.5341	343.274
87.2508	277.566	87.0271	375.848	87.5183	343.44
87.2369	277.733	87.0171	376.015	87.503	343.607
87.2239	277.9	87.0073	376.182	87.4879	343.773
87.2097	278.066	86.9954	376.348	87.4709	343.94
87.1945	278.232	86.9867	376.514	87.453	344.105
87.1771	278.397	86.9767	376.683	87.4355	344.273
87.1613	278.563	86.9646	376.848	87.421	344.44
87.1459	278.731	86.954	377.015	87.4056	344.606
87.1328	278.899	86.9451	377.182	87.3912	344.773
87.1183	279.064	86.9335	377.349	87.3739	344.939
87.1011	279.231	86.9242	377.516	87.3557	345.106
87.0862	279.398	86.9111	377.682	87.34	345.272
87.0722	279.563	86.8979	377.849	87.3226	345.439
87.0582	279.731	86.8866	378.015	87.3061	345.607
87.0408	279.897	86.8769	378.182	87.2878	345.773
87.0271	280.063	86.8664	378.349	87.2712	345.939
87.0138	280.228	86.8564	378.515	87.253	346.105
86.9989	280.396	86.8444	378.682	87.235	346.273
86.9834	280.562	86.8316	378.849	87.2185	346.44
86.9686	280.727	86.8204	379.016	87.2013	346.605
86.9549	280.897	86.8097	379.182	87.188	346.773
86.9397	281.062	86.7988	379.351	87.1719	346.94
86.9266	281.229	86.7863	379.516	87.1558	347.107
86.913	281.396	86.7746	379.684	87.1382	347.273
86.8948	281.563	86.7637	379.849	87.1206	347.44
86.8797	281.729	86.7535	380.016	87.1025	347.605
86.8651	281.896	86.742	380.183	87.0861	347.773
86.8523	282.064	86.7301	380.349	87.069	347.939
86.8398	282.23	86.7188	380.516	87.0502	348.107
86.8222	282.399	86.7074	380.683	87.0332	348.273
86.8049	282.563	86.6953	380.849	87.0193	348.439
86.7916	282.731	86.684	381.016	87.0028	348.605
86.7776	282.898	86.6734	381.183	86.9832	348.772
86.7619	283.063	86.6616	381.35	86.9633	348.938
86.7466	283.23	86.6493	381.517	86.9481	349.105
86.732	283.396	86.6388	381.682	86.9342	349.271
86.716	283.564	86.6281	381.849	86.9142	349.437
86.7014	283.73	86.6179	382.017	86.8971	349.604
86.6873	283.898	86.6058	382.183	86.8805	349.771
86.674	284.064	86.592	382.351	86.8637	349.939
86.6593	284.229	86.5814	382.517	86.8483	350.106
86.6435	284.396	86.5706	382.683	86.8304	350.272
86.6281	284.563	86.5595	382.851	86.8133	350.438
86.6138	284.73	86.5496	383.017	86.7958	350.606
86.5997	284.898	86.5375	383.183	86.78	350.772
86.5841	285.064	86.5257	383.35	86.7628	350.938
86.5698	285.229	86.5166	383.517	86.7462	351.105
86.5551	285.396	86.5025	383.683	86.7276	351.27
86.5379	285.563	86.4902	383.849	86.7096	351.437
86.5211	285.73	86.479	384.015	86.6918	351.605
86.5072	285.897	86.4652	384.183	86.6752	351.771
86.4927	286.063	86.4541	384.349	86.6595	351.937
86.4793	286.229	86.4427	384.516	86.642	352.105
86.4657	286.395	86.4303	384.684	86.6237	352.271
86.4525	286.562	86.4181	384.85	86.6051	352.438
86.437	286.729	86.4073	385.017	86.5892	352.604
86.42	286.894	86.3954	385.184	86.5724	352.77
86.4035	287.061	86.3849	385.351	86.5561	352.938
86.3875	287.228	86.3724	385.517	86.5377	353.105
86.3749	287.395	86.3595	385.683	86.5211	353.272
86.3616	287.561	86.347	385.85	86.5023	353.438
86.3462	287.727	86.337	386.017	86.4868	353.604
86.3318	287.894	86.3262	386.183	86.4704	353.771
86.3181	288.061	86.3139	386.351	86.4534	353.938
86.3045	288.229	86.3024	386.518	86.4353	354.105
86.2873	288.394	86.291	386.685	86.415	354.271
86.2692	288.561	86.2786	386.852	86.3966	354.438
86.253	288.727	86.2672	387.018	86.379	354.605
86.2387	288.893	86.2532	387.184	86.3607	354.771
86.2258	289.06	86.2395	387.351	86.3462	354.938
86.2122	289.227	86.2278	387.518	86.3307	355.106
86.1952	289.391	86.2146	387.684	86.3123	355.272
86.1791	289.559	86.2015	387.851	86.2949	355.438
86.1654	289.726	86.1886	388.019	86.2773	355.604
86.1496	289.892	86.1774	388.186	86.2599	355.771
86.1352	290.059	86.1645	388.351	86.2408	355.937
86.1213	290.224	86.1517	388.518	86.2236	356.103
86.107	290.392	86.1403	388.687	86.2051	356.269
86.092	290.558	86.1279	388.853	86.1874	356.436
86.0775	290.726	86.1147	389.019	86.1711	356.604
86.0599	290.891	86.1035	389.184	86.1534	356.769
86.0437	291.059	86.0916	389.353	86.1333	356.937
86.0278	291.224	86.0785	389.52	86.1156	357.103
86.0136	291.391	86.067	389.687	86.0971	357.269
86.0012	291.559	86.0543	389.853	86.0761	357.436
85.9882	291.725	86.041	390.021	86.0601	357.601
85.9728	291.892	86.0277	390.188	86.0425	357.769
85.9573	292.059	86.0164	390.354	86.0246	357.935
85.9405	292.225	86.0048	390.52	86.0087	358.103
85.9224	292.392	85.9923	390.687	85.9898	358.269
85.9084	292.558	85.9782	390.854	85.9701	358.437
85.8962	292.725	85.9663	391.021	85.9503	358.604
85.8795	292.892	85.9536	391.187	85.9328	358.771
85.8608	293.058	85.9416	391.354	85.9138	358.937
85.8453	293.225	85.9292	391.52	85.8946	359.104
85.8328	293.391	85.9153	391.688	85.8764	359.271
85.8191	293.558	85.9026	391.856	85.86	359.438
85.8047	293.724	85.8908	392.021	85.8439	359.603
85.7887	293.892	85.8771	392.19	85.8268	359.771
85.7725	294.058	85.8635	392.357	85.8073	359.937
85.7567	294.225	85.8497	392.524	85.7891	360.103
85.7411	294.391	85.8363	392.69	85.7711	360.27
85.7271	294.557	85.8221	392.856	85.752	360.436
85.7138	294.723	85.809	393.023	85.7336	360.603
85.6979	294.889	85.7976	393.188	85.7171	360.769
85.6808	295.057	85.7857	393.356	85.6979	360.936
85.6659	295.222	85.7725	393.524	85.68	361.103
85.6492	295.389	85.7583	393.69	85.6643	361.267
85.6338	295.554	85.7462	393.858	85.6453	361.435
85.6193	295.723	85.7348	394.024	85.6264	361.602
85.6061	295.89	85.7206	394.19	85.6081	361.768
85.5904	296.056	85.7074	394.356	85.5927	361.936
85.5773	296.223	85.6952	394.523	85.5748	362.102
85.5609	296.389	85.6796	394.689	85.5547	362.268
85.5451	296.555	85.6621	394.854	85.534	362.435
85.529	296.719	85.6523	395.022	85.5173	362.602
85.5134	296.888	85.6412	395.188	85.5007	362.769
85.4981	297.056	85.6284	395.354	85.4827	362.935
85.4815	297.221	85.6147	395.522	85.464	363.101
85.4673	297.388	85.6034	395.687	85.4447	363.267
85.4523	297.554	85.5911	395.856	85.4263	363.434
85.4355	297.721	85.5776	396.022	85.4072	363.6
85.4192	297.888	85.5646	396.188	85.3895	363.767
85.4031	298.054	85.5506	396.356	85.3726	363.933
85.3891	298.221	85.5361	396.521	85.3542	364.101
85.3742	298.388	85.5217	396.687	85.3355	364.268
85.3595	298.554	85.5076	396.854	85.316	364.435
85.3426	298.72	85.4935	397.02	85.2986	364.601
85.3265	298.888	85.4796	397.187	85.2803	364.767
85.311	299.055	85.4661	397.354	85.261	364.934
85.2939	299.222	85.4525	397.521	85.2432	365.101
85.2774	299.389	85.4393	397.686	85.2255	365.267
85.2624	299.555	85.4244	397.854	85.2073	365.434
85.2479	299.721	85.4102	398.019	85.1907	365.601
85.2315	299.887	85.3968	398.185	85.1716	365.767
85.2153	300.053	85.3841	398.352	85.1495	365.933
85.1988	300.221	85.37	398.519	85.1325	366.099
85.1832	300.389	85.355	398.685	85.1123	366.266
85.167	300.556	85.3398	398.852	85.096	366.433
85.1497	300.721	85.3245	399.017	85.0765	366.6
85.1343	300.888	85.311	399.184	85.057	366.766
85.1176	301.056	85.2974	399.352	85.0387	366.932
85.1026	301.222	85.2848	399.516	85.0202	367.1
85.0877	301.389	85.2682	399.682	85.0005	367.265
85.0712	301.555	85.2546	399.848	84.9809	367.433
85.0549	301.72	85.2423	400.013	84.964	367.599
85.0382	301.887	85.2286	400.18	84.9472	367.766
85.0214	302.054	85.2143	400.346	84.9288	367.932
85.0078	302.222	85.1994	400.514	84.9093	368.099
84.9902	302.388	85.1855	400.679	84.8897	368.264
84.9746	302.556	85.1699	400.846	84.8696	368.431
84.9572	302.722	85.1555	401.012	84.8496	368.599
84.9387	302.888	85.141	401.178	84.8281	368.765
84.9243	303.053	85.1278	401.345	84.8098	368.932
84.9074	303.22	85.1112	401.511	84.7903	369.099
84.8907	303.387	85.0964	401.676	84.7722	369.265
84.8744	303.555	85.0817	401.842	84.7536	369.433
84.8578	303.721	85.0666	402.01	84.7343	369.599
84.8412	303.887	85.0529	402.176	84.7157	369.765
84.8274	304.054	85.0409	402.343	84.6967	369.932
84.8076	304.22	85.0273	402.51	84.6778	370.099
84.7905	304.386	85.0118	402.676	84.6608	370.266
84.7736	304.554	84.9982	402.844	84.6384	370.432
84.7563	304.72	84.9831	403.01	84.6205	370.599
84.7406	304.886	84.9703	403.176	84.6012	370.765
84.723	305.052	84.955	403.344	84.5816	370.931
84.7057	305.219	84.9393	403.51	84.563	371.097
84.6889	305.385	84.9244	403.676	84.5441	371.266
84.6716	305.552	84.909	403.842	84.5237	371.43
84.6547	305.718	84.8955	404.01	84.5008	371.598
84.6383	305.885	84.8804	404.176	84.4835	371.764
84.6211	306.052	84.8636	404.342	84.4654	371.931
84.6033	306.219	84.8474	404.509	84.4477	372.098
84.5877	306.385	84.8338	404.675	84.429	372.265
84.5695	306.551	84.819	404.842	84.4097	372.432
84.549	306.718	84.804	405.01	84.3914	372.598
84.533	306.884	84.7902	405.176	84.3705	372.764
84.5166	307.051	84.776	405.342	84.3505	372.931
84.4977	307.218	84.7597	405.508	84.3274	373.098
84.4802	307.385	84.7432	405.675	84.31	373.265
84.4635	307.551	84.7276	405.843	84.2928	373.431
84.4477	307.718	84.7128	406.01	84.2713	373.597
84.4306	307.883	84.6975	406.175	84.2496	373.764
84.4121	308.051	84.6824	406.342	84.2317	373.931
84.3929	308.217	84.6682	406.51	84.2122	374.096
84.3747	308.383	84.6532	406.675	84.1928	374.263
84.3577	308.551	84.6381	406.841	84.1737	374.43
84.3387	308.715	84.6217	407.008	84.1546	374.595
84.3226	308.883	84.6047	407.175	84.1359	374.762
84.3044	309.05	84.5869	407.34	84.1167	374.929
84.2862	309.216	84.5724	407.507	84.096	375.094
84.2664	309.383	84.5561	407.674	84.0761	375.262
84.248	309.55	84.5411	407.84	84.0571	375.429
84.2325	309.717	84.527	408.007	84.0364	375.595
84.2126	309.883	84.5121	408.174	84.0167	375.761
84.1926	310.049	84.4958	408.34	83.9969	375.929
84.1754	310.216	84.48	408.506	83.9787	376.096
84.1569	310.384	84.4639	408.673	83.958	376.262
84.1364	310.551	84.4466	408.841	83.9371	376.429
84.118	310.719	84.4289	409.006	83.9164	376.595
84.1012	310.885	84.4155	409.174	83.8971	376.762
84.084	311.051	84.4018	409.341	83.8787	376.929
84.0633	311.217	84.3851	409.507	83.8584	377.095
84.0425	311.384	84.3681	409.674	83.8392	377.263
84.0241	311.551	84.3514	409.84	83.8198	377.43
84.0057	311.717	84.3368	410.007	83.7978	377.597
83.9867	311.883	84.3206	410.174	83.7768	377.764
83.9672	312.05	84.3042	410.341	83.7575	377.93
83.9482	312.216	84.2885	410.507	83.7356	378.096
83.9311	312.383	84.2718	410.675	83.7155	378.263
83.913	312.55	84.2547	410.841	83.6952	378.43
83.8947	312.717	84.2394	411.007	83.6757	378.598
83.8748	312.885	84.2229	411.173	83.6527	378.764
83.8526	313.05	84.2057	411.34	83.6325	378.932
83.8317	313.219	84.1896	411.507	83.6123	379.099
83.8126	313.384	84.175	411.675	83.589	379.265
83.7891	313.551	84.1552	411.842	83.5705	379.432
83.7633	313.718	84.1356	412.008	83.5507	379.599
83.7332	313.885	84.1233	412.175	83.5293	379.765
83.7128	314.052	84.1137	412.342	83.5078	379.932
83.6982	314.219	84.0977	412.509	83.4882	380.099
83.6764	314.386	84.0808	412.677	83.469	380.265
83.6597	314.554	84.0617	412.844	83.4453	380.432
83.6436	314.72	84.0447	413.011	83.4243	380.599
83.6263	314.885	84.0281	413.176	83.4031	380.766
83.6033	315.053	84.0111	413.345	83.3842	380.933
83.5731	315.219	83.9942	413.511	83.3656	381.1
83.5429	315.385	83.9779	413.677	83.3448	381.266
83.5216	315.553	83.9605	413.843	83.324	381.434
83.5106	315.72	83.9438	414.011	83.3006	381.6
83.4976	315.886	83.9259	414.177	83.2809	381.767
83.4775	316.052	83.9102	414.344	83.2595	381.933
83.4518	316.22	83.8933	414.51	83.24	382.1
83.4144	316.386	83.8761	414.676	83.2179	382.267
83.3819	316.553	83.8605	414.844	83.1967	382.433
83.3714	316.719	83.8428	415.009	83.1742	382.599
83.3577	316.886	83.8266	415.177	83.1524	382.766
83.3321	317.053	83.8103	415.343	83.1318	382.934
83.3055	317.218	83.7901	415.509	83.11	383.1
83.2765	317.384	83.7735	415.675	83.0877	383.266
83.2487	317.551	83.7581	415.842	83.0672	383.435
83.2334	317.716	83.7433	416.008	83.0466	383.604
83.23	317.885	83.725	416.176	83.0267	383.77
83.2182	318.051	83.7075	416.342	83.0031	383.939
83.2017	318.217	83.6878	416.509	82.9814	384.105
83.1839	318.384	83.6718	416.676	82.9625	384.273
83.1668	318.549	83.6559	416.842	82.9406	384.438
83.1487	318.716	83.6385	417.009	82.9206	384.606
83.1277	318.882	83.6212	417.175	82.8972	384.773
83.1052	319.049	83.603	417.342	82.8743	384.94
83.0767	319.215	83.587	417.508	82.8551	385.106
83.0471	319.382	83.5687	417.675	82.8345	385.274
83.0278	319.549	83.5511	417.841	82.8124	385.44
83.0123	319.716	83.5348	418.007	82.7917	385.605
82.9943	319.882	83.5141	418.176	82.7682	385.772
82.9736	320.048	83.4997	418.341	82.7486	385.94
82.9536	320.214	83.482	418.507	82.7268	386.107
82.9327	320.382	83.4647	418.674	82.7055	386.272
82.9086	320.547	83.4464	418.84	82.6847	386.439
82.8824	320.714	83.4292	419.008	82.6644	386.606
82.8488	320.879	83.4094	419.175	82.6421	386.772
82.8099	321.046	83.3917	419.341	82.6212	386.939
82.7692	321.214	83.3762	419.507	82.5978	387.105
82.729	321.379	83.3456	419.672	82.5762	387.271
82.697	321.544	83.32	419.84	82.5519	387.438
82.6849	321.713	83.3055	420.005	82.528	387.605
82.6822	321.878	83.3051	420.171	82.5067	387.772
82.6663	322.044	83.3034	420.338	82.4848	387.937
82.6427	322.211	83.2851	420.504	82.4637	388.105
82.6243	322.378	83.2614	420.672	82.4451	388.271
82.6079	322.545	83.2392	420.839	82.4227	388.437
82.5847	322.712	83.217	421.005	82.3974	388.604
82.5532	322.878	83.1988	421.17	82.3737	388.77
82.5204	323.045	83.1817	421.337	82.35	388.938
82.4938	323.211	83.1643	421.503	82.3288	389.102
82.4784	323.377	83.1441	421.671	82.3079	389.271
82.4639	323.543	83.1259	421.835	82.2845	389.438
82.4541	323.709	83.1089	422.001	82.2617	389.603
82.4445	323.876	83.0919	422.167	82.2386	389.77
82.4307	324.043	83.0738	422.334	82.215	389.937
82.4124	324.209	83.0573	422.499	82.1946	390.104
82.3917	324.375	83.0399	422.666	82.175	390.272
82.3662	324.542	83.0219	422.832	82.1516	390.437
82.336	324.709	83.0026	422.998	82.1284	390.603
82.2991	324.874	82.9833	423.165	82.1056	390.77
82.2614	325.043	82.9654	423.333	82.0835	390.936
82.2265	325.208	82.9469	423.498	82.0659	391.102
82.1917	325.375	82.9285	423.663	82.0435	391.269
82.1583	325.542	82.9099	423.83	82.0197	391.437
82.1321	325.707	82.8908	423.995	81.9934	391.604
82.1152	325.874	82.8736	424.163	81.9695	391.77
82.1024	326.042	82.8556	424.33	81.9481	391.937
82.085	326.208	82.8373	424.497	81.926	392.104
82.0592	326.375	82.8199	424.664	81.9035	392.271
82.0258	326.541	82.8016	424.833	81.8819	392.437
81.9926	326.709	82.7827	425.002	81.858	392.604
81.9625	326.874	82.7657	425.169	81.8332	392.77
81.9358	327.042	82.7498	425.338	81.8108	392.936
81.9105	327.209	82.7314	425.507	81.789	393.103
81.8914	327.374	82.7137	425.675	81.7625	393.269
81.8833	327.542	82.6941	425.844	81.7387	393.436
81.8719	327.707	82.6769	426.012	81.7166	393.603
81.8518	327.874	82.6599	426.18	81.6939	393.77
81.8355	328.04	82.6423	426.348	81.6721	393.937
81.8146	328.208	82.6223	426.517	81.6471	394.103
81.7968	328.373	82.6032	426.684	81.626	394.271
81.7819	328.54	82.5838	426.852	81.603	394.437
81.7523	328.707	82.5656	427.02	81.5817	394.603
81.718	328.875	82.5477	427.188	81.5566	394.769
81.6858	329.041	82.5282	427.356	81.5321	394.936
81.6581	329.207	82.5121	427.522	81.5078	395.102
81.6272	329.373	82.4954	427.69	81.483	395.27
81.5925	329.539	82.4751	427.857	81.4611	395.436
81.5654	329.707	82.4595	428.026	81.44	395.604
81.5462	329.872	82.4421	428.192	81.4153	395.771
81.5343	330.04	82.4222	428.358	81.3924	395.938
81.534	330.207	82.4008	428.524	81.3695	396.105
81.5275	330.373	82.3811	428.692	81.3471	396.272
81.5157	330.539	82.3631	428.858	81.3209	396.438
81.4956	330.706	82.3441	429.025	81.2972	396.606
81.4706	330.872	82.3295	429.193	81.2719	396.772
81.4442	331.038	82.3144	429.36	81.2479	396.938
81.4176	331.205	82.2943	429.527	81.2265	397.105
81.3946	331.372	82.2758	429.694	81.2028	397.273
81.369	331.538	82.2573	429.86	81.1779	397.439
81.348	331.705	82.2374	430.026	81.153	397.606
81.3209	331.872	82.2181	430.193	81.1306	397.773
81.2925	332.038	82.1997	430.359	81.1071	397.938
81.2693	332.206	82.1808	430.526	81.0833	398.106
81.246	332.373	82.1634	430.692	81.0607	398.272
81.2159	332.538	82.1449	430.858	81.0385	398.44
81.1846	332.704	82.1261	431.024	81.0127	398.607
81.1661	332.871	82.109	431.191	80.9891	398.775
81.1481	333.037	82.0892	431.358	80.9633	398.941
81.1273	333.205	82.0713	431.523	80.9399	399.108
81.0955	333.369	82.0542	431.691	80.9154	399.274
81.0558	333.537	82.0354	431.858	80.8916	399.441
81.0163	333.704	82.0171	432.024	80.868	399.608
80.9828	333.87	81.9993	432.19	80.8417	399.774
80.9576	334.036	81.9798	432.355	80.8185	399.94
80.9342	334.203	81.9624	432.525	80.7932	400.108
80.9154	334.368	81.9441	432.691	80.7684	400.274
80.9073	334.536	81.9222	432.857	80.7455	400.441
[truncated: 1,598 more rows]

## Sheet: Fig 2c
LM1								LM4								Global YG25 NP Enrichment Proteoform Recovery											Global YG25 NP Enrichment Proteoform Recovery
Cmpt.	Mass	Molecule	Abund.	Abd.[%]	Std.Dev.			Cmpt.	Mass	Molecule	Abund.	Abd.[%]	Std.Dev.			Proteoform	LM		FL		EL						Proteoform	LM		FL		EL
A	24063.8	Mr	1492791	100	0	85.9288		A	24063.9	Mr	4279804	100	0	85.45			Average	S.D.	Average	S.D.	Average	S.D.						Average	S.D.	Average	S.D.	Average	S.D.
C	23982.8	Mr	156826	10.59	0	9.0273		D	23983	Mr	478991	10.86	0	9.56347		ppcTnI[1-207]	1.995	0.108397	1.29167	0.144141	1.83	0.106019					ppcTnI[1-207]	1.67912	0.163701	1.0931	0.117417	1.52316	0.125504
K	23903.9	Mr	57359	3.85	0	3.30173		H	23904	Mr	158881	3.25	0	3.1722		cTnI	3.56833	0.839462	4.63167	0.307338	5.335	1.16819					cTnI	3.39529	0.322561	3.91628	0.250449	4.28488	0.47442
N	23846.7	Mr	30265	1.96	0	1.74213		L	23846.9	Mr	90873	2.12	0	1.81436		pcTnI	9.71667	0.884617	12.3117	0.488648	11.1167	0.882761					pcTnI	8.88757	0.833588	10.392	0.420671	9.85138	0.821457
																ppcTnI	100	0	100	0	100	0					ppcTnI	86.038	1.19995	84.5986	0.478595	84.3406	1.22865
LM2								LM5
Cmpt.	Mass	Molecule	Abund.	Abd.[%]	Std.Dev.			Cmpt.	Mass	Molecule	Abund.	Abd.[%]	Std.Dev.			Global YG25 NP Enrichment Proteoform Recovery
A	24063.8	Mr	1685067	100	0	86.9395		A	24062.7	Mr	3524865	100	0	87.9574		L	Average	S.D.	F	Average	S.D.	E	Average	S.D.
C	23982.8	Mr	162974	9.39	0	8.40849		C	23982.7	Mr	297968	8.45	0	7.43531		115.28	1.73057	0.0940297	118.235	1.09246	0.121911	118.282	1.54715	0.0896325
J	23902.9	Mr	59926	2.81	0	3.09183		H	23902.7	Mr	128385	2.68	0	3.20364			3.09536	0.728194		3.91734	0.259938		4.51042	0.987635
N	23846.7	Mr	30240	1.95	0	1.5602		J	23846.6	Mr	56252	1.88	0	1.40368			8.42875	0.767364		10.4129	0.413285		9.39847	0.746321
																	86.7453	0		84.5773	0		84.544	0
LM3								LM6										1.26143
Cmpt.	Mass	Molecule	Abund.	Abd.[%]	Std.Dev.			Cmpt.	Mass	Molecule	Abund.	Abd.[%]	Std.Dev.
A	24063.8	Mr	1493303	100	0	85.1887		A	24062.7	Mr	3765243	100	0	84.7637		L	ppcTnI[1-207]	cTnI	pcTnI	ppcTnI	F	ppcTnI[1-207]	cTnI	pcTnI	ppcTnI	E	ppcTnI[1-207]	cTnI	pcTnI	ppcTnI
C	23982.8	Mr	163187	9.36	0	9.30936		C	23982.7	Mr	425614	9.65	0	9.58149			1.96	3.85	10.59	100		1.28	5.04	12.74	100		2.03	6.34	12.56	100
I	23903.9	Mr	65911	3.88	0	3.76004		H	23902.7	Mr	170678	4.94	0	3.84233			1.95	2.81	9.39	100		1.22	4.75	12.39	100		1.82	6.48	11.25	100
M	23846.7	Mr	30534	1.92	0	1.74188		J	23846.6	Mr	80511	2.14	0	1.81248			1.92	3.88	9.36	100		1.37	4.8	11.66	100		1.8	4.36	10.67	100
																	2.12	3.25	10.86	100		1.51	4.55	12.75	100		1.71	5.59	11.55	100
	LM	ppcTnI[1-207]	cTnI	pcTnI	ppcTnI				LM	ppcTnI[1-207]	cTnI	pcTnI	ppcTnI				1.88	2.68	8.45	100		1.29	4.51	11.75	100		1.81	5.73	10.64	100
	Average	1.94333	3.51333	9.78	100				Average	2.04667	3.62333	9.65333	100				2.14	4.94	9.65	100		1.08	4.14	12.58	100		1.81	3.51	10.03	100
	S.D.	0.0208167	0.609289	0.701641	0				S.D.	0.144684	1.17534	1.205	0
	SEM	0.0120185	0.351773	0.405093	0				SEM	0.0835331	0.678585	0.695709	0			L	ppcTnI[1-207]	cTnI	pcTnI	ppcTnI	F	ppcTnI[1-207]	cTnI	pcTnI	ppcTnI	E	ppcTnI[1-207]	cTnI	pcTnI	ppcTnI
																	1.70021	3.33969	9.18633	86.7453		1.08259	4.2627	10.7752	84.5773		1.71624	5.36009	10.6187	84.544
FL1								FL4									1.69153	2.43754	8.14539	86.7453		1.03184	4.01742	10.4791	84.5773		1.5387	5.47845	9.5112	84.544
Cmpt.	Mass	Molecule	Abund.	Abd.[%]	Std.Dev.			Cmpt.	Mass	Molecule	Abund.	Abd.[%]	Std.Dev.				1.66551	3.36572	8.11936	86.7453		1.15871	4.05971	9.86172	84.5773		1.52179	3.68612	9.02084	84.544
A	24063.9	Mr	1448005	100	0	84.4814		A	24063.8	Mr	1867818	100	0	84.1698			1.839	2.81922	9.42054	86.7453		1.27712	3.84827	10.7836	84.5773		1.4457	4.72601	9.76483	84.544
B	23983.9	Mr	174481	12.74	0	10.1798		C	23983.9	Mr	238175	12.75	0	10.7329			1.63081	2.32477	7.32998	86.7453		1.09105	3.81444	9.93784	84.5773		1.53025	4.84437	8.99548	84.544
E	23904	Mr	72959	5.04	0	4.25667		E	23903.9	Mr	84922	4.55	0	3.82685			1.85635	4.28522	8.37092	86.7453		0.913435	3.5015	10.6398	84.5773		1.53025	2.96749	8.47976	84.544
N	23846.8	Mr	18547	1.28	0	1.08209		M	23846.8	Mr	28193	1.51	0	1.27047
																	1	2	3	4		0.5	2.5	4.5	6.5		1	3	5	7		1.5	3.5	5.5	7.5
FL2								FL5									1	2	3	4		0.5	2.5	4.5	6.5		1	3	5	7		1.5	3.5	5.5	7.5
Cmpt.	Mass	Molecule	Abund.	Abd.[%]	Std.Dev.			Cmpt.	Mass	Molecule	Abund.	Abd.[%]	Std.Dev.				1	2	3	4		0.5	2.5	4.5	6.5		1	3	5	7		1.5	3.5	5.5	7.5
A	24063.9	Mr	1551644	100	0	84.4857		A	24063.9	Mr	2048387	100	0	85.4084			1	2	3	4		0.5	2.5	4.5	6.5		1	3	5	7		1.5	3.5	5.5	7.5
B	23984	Mr	192295	12.39	0	10.4703		B	23983.9	Mr	231162	11.75	0	9.6384			1	2	3	4		0.5	2.5	4.5	6.5		1	3	5	7		1.5	3.5	5.5	7.5
E	23904	Mr	73704	4.75	0	4.01312		E	23904	Mr	92297	4.51	0	3.84836			1	2	3	4		0.5	2.5	4.5	6.5		1	3	5	7		1.5	3.5	5.5	7.5
O	23846.9	Mr	18933	1.22	0	1.03089		N	23846.8	Mr	26498	1.29	0	1.10485
FL3								FL6
Cmpt.	Mass	Molecule	Abund.	Abd.[%]	Std.Dev.			Cmpt.	Mass	Molecule	Abund.	Abd.[%]	Std.Dev.
A	24063.9	Mr	1485828	100	0	84.1574		A	24063.9	Mr	1165410	100	0	84.8892
B	23983	Mr	188107	11.66	0	10.6544		B	23983.9	Mr	146567	12.58	0	10.676
E	23904	Mr	71287	4.8	0	4.0377		G	23902.9	Mr	48256	4.14	0	3.515
N	23846.9	Mr	20313	1.37	0	1.15053		P	23846.8	Mr	12627	1.08	0	0.919759
	FL	ppcTnI[1-207]	cTnI	pcTnI	ppcTnI				FL	ppcTnI[1-207]	cTnI	pcTnI	ppcTnI
	Average	1.29	4.86333	12.2633	100				Average	1.29333	4.4	12.36	100
	S.D.	0.0754983	0.155027	0.551029	0				S.D.	0.215019	0.226053	0.53507	0
	SEM	0.043589	0.0895048	0.318137	0				SEM	0.124141	0.130512	0.308923	0
EL1								EL4
Cmpt.	Mass	Molecule	Abund.	Abd.[%]	Std.Dev.			Cmpt.	Mass	Molecule	Abund.	Abd.[%]	Std.Dev.
A	24062.8	Mr	3205537	100	0	82.3912		A	24063.8	Mr	3148988	100	0	85.4288
B	23983.8	Mr	434634	12.56	0	11.1713		C	23983.8	Mr	329051	11.55	0	8.92681
D	23903.9	Mr	185411	6.34	0	4.76558		F	23903.9	Mr	159344	5.59	0	4.32284
L	23847.7	Mr	65049	2.03	0	1.67194		Q	23847.7	Mr	48715	1.71	0	1.32159
EL2								EL5
Cmpt.	Mass	Molecule	Abund.	Abd.[%]	Std.Dev.			Cmpt.	Mass	Molecule	Abund.	Abd.[%]	Std.Dev.
A	24063.8	Mr	3417057	100	0	83.5645		A	24063.8	Mr	3119586	100	0	85.0524
C	23983.8	Mr	418452	11.25	0	10.2333		C	23983.8	Mr	363156	10.64	0	9.90109
F	23903.9	Mr	191429	6.48	0	4.68142		E	23903.9	Mr	128770	5.73	0	3.51079
N	23846.7	Mr	62185	1.82	0	1.52074		Q	23847.7	Mr	56326	1.81	0	1.53567
EL3								EL6
Cmpt.	Mass	Molecule	Abund.	Abd.[%]	Std.Dev.			Cmpt.	Mass	Molecule	Abund.	Abd.[%]	Std.Dev.
A	24063.8	Mr	2865379	100	0	84.0869		A	24063.8	Mr	3540138	100	0	85.5197
C	23983.8	Mr	334510	10.67	0	9.81647		C	23983.8	Mr	375015	10.03	0	9.0593
F	23903.9	Mr	152177	4.36	0	4.46576		D	23903.9	Mr	164046	3.51	0	3.96288
O	23847.7	Mr	55574	1.8	0	1.63086		P	23847.7	Mr	60361	1.81	0	1.45815
	EL	ppcTnI[1-207]	cTnI	pcTnI	ppcTnI				EL	ppcTnI[1-207]	cTnI	pcTnI	ppcTnI
	Average	1.88333	5.72667	11.4933	100				Average	1.77667	4.94333	10.74	100
	S.D.	0.12741	1.18564	0.968211	0				S.D.	0.057735	1.24328	0.764918	0
	SEM	0.0735603	0.684527	0.558997	0				SEM	0.0333333	0.717805	0.441626	0
		ppcTnI[1-207]	cTnI	pcTnI	ppcTnI
	LM 1	1.96	3.85	10.59	100
	LM 2	1.95	2.81	9.39	100
	LM 3	1.92	3.88	9.36	100
	LM 4	2.12	3.25	10.86	100
	LM 5	1.88	2.68	8.45	100
	LM 6	2.14	4.94	9.65	100
		ppcTnI[1-207]	cTnI	pcTnI	ppcTnI
	FL 1	1.28	5.04	12.74	100
	FL 2	1.22	4.75	12.39	100
	FL 3	1.37	4.8	11.66	100
	FL 4	1.51	4.55	12.75	100
	FL 5	1.29	4.51	11.75	100
	FL 6	1.08	4.14	12.58	100
		ppcTnI[1-207]	cTnI	pcTnI	ppcTnI
	EL 1	2.03	6.34	12.56	100
	EL 2	1.82	6.48	11.25	100
	EL 3	1.8	4.36	10.67	100
	EL 4	1.71	5.59	11.55	100
	EL 5	1.81	5.73	10.64	100
	EL 6	1.81	3.51	10.03	100

## Sheet: Fig 2d
EM_YG25_Inter_S28_500ng__1-C,1_01_1673.d										L	F	E
#	RT [min]	Area	Int. Type	I	S/N	Chromatogram	Max. m/z	FWHM [min]		494276096	501968000	1732848640
1	20.8	1732848640	Manual	32042892	2264	ppcTnI YG23 EIC (688.9000; 709.2000; 730.6000; 753.4000; 777.7000)±0.2 +All MS	730.214	1		479496352	492075936	1656214528
										502748384	502343584	1623268096
EM_YG25_Inter_S29_500ng__1-C,2_01_1674.d
#	RT [min]	Area	Int. Type	I	S/N	Chromatogram	Max. m/z	FWHM [min]		T-Test L and F	T-Test L and E	T-Test F and E
1	20.6	1656214528	Manual	34311980	2432.6	ppcTnI YG23 EIC (688.9000; 709.2000; 730.6000; 753.4000; 777.7000)±0.2 +All MS	709.18	0.9		0.431642	3.74151e-06	3.58845e-06
EM_YG25_Inter_S30_500ng__1-C,3_01_1675.d
#	RT [min]	Area	Int. Type	I	S/N	Chromatogram	Max. m/z	FWHM [min]			Average	SEM
1	20.7	1123528832	Manual	29054912	1564.9	ppcTnI YG23 EIC (688.9000; 709.2000; 730.6000; 753.4000; 777.7000)±0.2 +All MS	708.766	0.7		LM	4.92174e+08	6.7941e+06
										FT	498795840	3.3617e+06
EM_YG25_Inter_S30_500ng_redo_1-C,3_01_1665.d										EL	1670777088	3.24604e+07
#	RT [min]	Area	Int. Type	I	S/N	Chromatogram	Max. m/z	FWHM [min]
1	18.8	1623268096	Manual	61692356	4958.5	ppcTnI YG23 EIC (688.9000; 709.2000; 730.6000; 753.4000; 777.7000)±0.2 +All MS	708.852	0.4
	Average	1670777088
	S.D.	5.6223e+07
	SEM	3.24604e+07
#	RT [min]	Area	Int. Type	I	S/N	Chromatogram	Max. m/z	FWHM [min]
1	21.6	494276096	Manual	16160114	1457.1	ppcTnI YG23 EIC (688.9000; 709.2000; 730.6000; 753.4000; 777.7000)±0.2 +All MS	753.441	0.5
LM_YG25_LiCl_CS_500ng-_1-A,3_01_1677.d
#	RT [min]	Area	Int. Type	I	S/N	Chromatogram	Max. m/z	FWHM [min]
1	21.6	494276096	Manual	16160114	1457.1	ppcTnI YG23 EIC (688.9000; 709.2000; 730.6000; 753.4000; 777.7000)±0.2 +All MS	730.214	0.5
LM_YG25_LiCl_CS_500ng-_1-A,3_01_1678.d
#	RT [min]	Area	Int. Type	I	S/N	Chromatogram	Max. m/z	FWHM [min]
1	21.6	479496352	Manual	16068792	1396.6	ppcTnI YG23 EIC (688.9000; 709.2000; 730.6000; 753.4000; 777.7000)±0.2 +All MS	753.44	0.5
LM_YG25_LiCl_CS_500ng-_1-A,3_01_1679.d
#	RT [min]	Area	Int. Type	I	S/N	Chromatogram	Max. m/z	FWHM [min]
1	21.5	502748384	Manual	15008770	1293.9	ppcTnI YG23 EIC (688.9000; 709.2000; 730.6000; 753.4000; 777.7000)±0.2 +All MS	730.639	0.6
	Average	4.92174e+08
	S.D.	1.17677e+07
	SEM	6.7941e+06
FT_YG25_Inter_S28_500ng__1-C,4_01_1683.d
#	RT [min]	Area	Int. Type	I	S/N	Chromatogram	Max. m/z	FWHM [min]
1	21.1	501968000	Manual	15171314	2044.5	ppcTnI YG23 EIC (688.9000; 709.2000; 730.6000; 753.4000; 777.7000)±0.2 +All MS	730.643	0.6
FT_YG25_Inter_S29_500ng__1-C,5_01_1684.d
#	RT [min]	Area	Int. Type	I	S/N	Chromatogram	Max. m/z	FWHM [min]
1	20.9	492075936	Manual	16231464	2602.5	ppcTnI YG23 EIC (688.9000; 709.2000; 730.6000; 753.4000; 777.7000)±0.2 +All MS	753.006	0.5
FT_YG25_Inter_S30_500ng__1-C,6_01_1685.d
#	RT [min]	Area	Int. Type	I	S/N	Chromatogram	Max. m/z	FWHM [min]
1	20.7	502343584	Manual	15392210	2947.8	ppcTnI YG23 EIC (688.9000; 709.2000; 730.6000; 753.4000; 777.7000)±0.2 +All MS	730.218	0.5
	Average	498795840
	S.D.	5.82264e+06
	SEM	3.3617e+06

## Sheet: Fig 3f
											n=1			n=2			n=3
0725_Ser_YG25_bio_1kngmL_456ng_2-F,1_01_1333.d											ng/mL	AUC (a.u.)		ng/mL	AUC (a.u.)		ng/mL	AUC (a.u.)		avg	stdev	S.E.M.
#	m/z	Res.	S/N	I	I %	FWHM	z	Area			22.53	12861		22.53	13021		22.53	17751		14544.3	2778.21	1604
141	777.216	19513	24	103379	100	0.0398	31+	13021			11.7	6030		11.7	6372		11.7	10376		7592.67	2416.5	1395.16
											6.12	2879		6.12	2864		6.12	5780		3841	1679.24	969.51
0725_SerYG25_bio_500ngmL_456ng_2-F,2_01_1368.d											3.15	1699		3.15	1306		3.15	2105		1703.33	399.518	230.662
#	m/z	Res.	S/N	I	I %	FWHM	z	Area			1.96	576		1.96	871		1.96	850		765.667	164.591	95.0269
130	777.027	22217	3.4	5903	15.3	0.035	31+	889			0.77	301		0.77	158		0.77	278		245.667	76.7876	44.3333
131	777.218	23530	15.7	27482	71.1	0.033	31+	4397			0.5	161		0.5	102		0.5	216		159.667	57.0117	40.3134
132	777.732	28009	4.6	8096	20.9	0.0278	31+	1086
								6372
0725_SerYG25_bio_250ngmL_456ng_2-F,3_01_1366.d
#	m/z	Res.	S/N	I	I %	FWHM	z	Area
190	777.154	23564	12.5	19181	42	0.033	31+	1467
191	777.669	23670	5.4	8179	17.9	0.0329	31+	1279
192	777.952	27838	3.1	4931	10.8	0.0279	31+	118
								2864
0725_SerYG25_bio_100ngmL_456ng_2-F,4_01_1364.d
#	m/z	Res.	S/N	I	I %	FWHM	z	Area
279	777.187	25090	7.8	13900	86.1	0.031	31+	1306
0725_SerYG25_bio_50ngmL_456ng_2-F,5_01_1362.d
#	m/z	Res.	S/N	I	I %	FWHM	z	Area
133	777.216	27462	7.8	9479	36.5	0.0283	31+	871
0728_SerYG25_bio_10ngmL_10uL_2-C,1_02_1388.d
#	m/z	Res.	S/N	I	I %	FWHM	z	Area
74	777.183	33795	3.2	2139	2.8	0.023	31+	158
0725_SerYG25_bio_5ngmL_503ng_2-F,7_01_1354.d
#	m/z	Res.	S/N	I	I %	FWHM	z	Area
759	777.106	58216	1.4	2945	15	0.0133	31+	102
0725_Ser_YG25_bio_1kngmL_456ng_2-F,1_01_1333.d
#	m/z	Res.	S/N	I	I %	FWHM	z	Area
170	752.805	20073	12.5	49068	44.4	0.0375	32+	4825
171	753.055	20183	18.2	71190	64.4	0.0373	32+	8036
172	753.459	19538	5.2	20531	18.6	0.0386	32+	3162
								12861
0725_SerYG25_bio_500ngmL_456ng_2-F,2_01_1368.d
#	m/z	Res.	S/N	I	I %	FWHM	z	Area
122	752.776	22451	6.6	12177	31.5	0.0335	32+	1333
123	753.056	21335	11.4	21043	54.4	0.0353	32+	3164
124	753.556	23667	5.2	9549	24.7	0.0318	32+	1533
								6030
0725_SerYG25_bio_250ngmL_456ng_2-F,3_01_1366.d
#	m/z	Res.	S/N	I	I %	FWHM	z	Area
179	752.836	22150	10.1	15934	34.9	0.034	32+	1438
180	753.056	23304	6.7	10594	23.2	0.0323	32+	1441
181	753.495	24545	5.2	8266	18.1	0.0307	32+	814
								2879
0725_SerYG25_bio_100ngmL_456ng_2-F,4_01_1364.d
#	m/z	Res.	S/N	I	I %	FWHM	z	Area
276	753.024	23101	7.5	12845	79.6	0.0326	32+	1699
0725_SerYG25_bio_50ngmL_456ng_2-F,5_01_1362.d
#	m/z	Res.	S/N	I	I %	FWHM	z	Area
191	753.053	25992	4.4	5809	32	0.029	32+	576
0728_SerYG25_bio_10ngmL_10uL_2-C,1_01_1387.d
#	m/z	Res.	S/N	I	I %	FWHM	z	Area
110	752.926	29631	4.1	2396	3.9	0.0254	32+	301
0728_SerYG25_bio_5ngmL_20uL_2-C,2_01_1390.d
#	m/z	Res.	S/N	I	I %	FWHM	z	Area
1076	752.87	42430	1.9	1785	6.3	0.0177	32+	161
0725_Ser_YG25_bio_1kngmL_456ng_2-F,1_01_1333.d
#	m/z	Res.	S/N	I	I %	FWHM	z	Area
136	752.805	20153	13.3	54105	54.8	0.0374	32+	6280
137	753.055	20441	18.7	76209	77.2	0.0368	32+	8582
138	753.461	19534	4.7	19361	19.6	0.0386	32+	2889
139	753.93	20256	7.2	29432	29.8	0.0372	32+	4388
								17751
0725_SerYG25_bio_500ngmL_642ng_2-F,2_01_1337.d
#	m/z	Res.	S/N	I	I %	FWHM	z	Area
170	750.423	25582	3.2	7883	7.7	0.0293	32+	494
171	752.799	23428	24.4	61092	59.9	0.0321	32+	5678
173	753.019	21112	14.5	36495	35.8	0.0357	32+	4204
174	753.485	20756	9.4	23586	23.1	0.0363	32+	3403
								10376
0725_SerYG25_bio_250ngmL_456ng_2-F,3_01_1366.d
#	m/z	Res.	S/N	I	I %	FWHM	z	Area
94	752.866	20658	15.6	28379	64.5	0.0364	32+	3254
95	753.115	22877	7.3	13210	30	0.0329	32+	1565
97	753.523	23532	3.9	7007	15.9	0.032	32+	961
98	753.927	23059	3.9	7125	16.2	0.0327	32+	921
								5780
0725_SerYG25_bio_100ngmL_456ng_2-F,4_01_1364.d
#	m/z	Res.	S/N	I	I %	FWHM	z	Area
100	752.742	23446	3.2	4732	15.3	0.0321	32+	582
101	752.9	21170	10.5	15699	50.7	0.0356	32+	1523
								2105
0725_SerYG25_bio_50ngmL_456ng_2-F,5_01_1362.d
#	m/z	Res.	S/N	I	I %	FWHM	z	Area
241	752.835	28189	6	8968	49.4	0.0267	32+	850
0728_SerYG25_bio_10ngmL_10uL_2-C,1_01_1388.d
#	m/z	Res.	S/N	I	I %	FWHM	z	Area
77	753.02	45283	3.1	4363	58.6	0.0166	32+	278
0725_SerYG25_bio_5ngmL_503ng_2-F,7_01_1347.d
#	m/z	Res.	S/N	I	I %	FWHM	z	Area
831	752.84	30406	1.6	2200	15.5	0.0248	32+	216

## Sheet: Supp Fig. 9
Wavelength (nm)	Transmission (a.u.)	Wavelength (nm)	Transmission (a.u.)	Wavelength (nm)	Transmission (a.u.)
3999.22	0.700924	3999.22	0.55019	3999.22	0.612418
3998.74	0.700955	3998.74	0.55023	3998.74	0.612483
3998.25	0.700985	3998.25	0.550262	3998.25	0.612549
3997.77	0.701014	3997.77	0.550285	3997.77	0.612611
3997.29	0.70104	3997.29	0.550306	3997.29	0.612667
3996.81	0.701065	3996.81	0.550343	3996.81	0.612715
3996.33	0.701091	3996.33	0.550406	3996.33	0.612758
3995.84	0.701124	3995.84	0.550492	3995.84	0.612799
3995.36	0.701165	3995.36	0.550578	3995.36	0.612842
3994.88	0.70121	3994.88	0.55064	3994.88	0.612889
3994.4	0.701255	3994.4	0.550669	3994.4	0.612939
3993.91	0.701294	3993.91	0.550672	3993.91	0.612992
3993.43	0.701324	3993.43	0.550666	3993.43	0.613044
3992.95	0.701346	3992.95	0.550671	3992.95	0.613094
3992.47	0.701366	3992.47	0.550701	3992.47	0.613144
3991.99	0.701388	3991.99	0.550761	3991.99	0.613199
3991.5	0.701416	3991.5	0.550844	3991.5	0.613264
3991.02	0.701452	3991.02	0.550937	3991.02	0.613337
3990.54	0.701493	3990.54	0.551018	3990.54	0.613413
3990.06	0.701536	3990.06	0.551073	3990.06	0.613484
3989.58	0.701576	3989.58	0.551101	3989.58	0.613545
3989.09	0.701611	3989.09	0.551119	3989.09	0.613594
3988.61	0.701643	3988.61	0.551143	3988.61	0.613639
3988.13	0.701676	3988.13	0.551183	3988.13	0.613687
3987.65	0.701717	3987.65	0.551241	3987.65	0.613748
3987.16	0.701775	3987.16	0.551317	3987.16	0.613829
3986.68	0.701857	3986.68	0.551414	3986.68	0.613938
3986.2	0.701967	3986.2	0.551535	3986.2	0.614078
3985.72	0.702097	3985.72	0.551677	3985.72	0.614245
3985.24	0.702229	3985.24	0.551822	3985.24	0.61442
3984.75	0.702338	3984.75	0.551947	3984.75	0.614574
3984.27	0.702398	3984.27	0.552028	3984.27	0.614675
3983.79	0.702401	3983.79	0.552058	3983.79	0.614706
3983.31	0.702354	3983.31	0.552046	3983.31	0.614674
3982.82	0.702284	3982.82	0.552011	3982.82	0.614607
3982.34	0.702217	3982.34	0.551973	3982.34	0.614539
3981.86	0.702172	3981.86	0.551945	3981.86	0.614495
3981.38	0.702157	3981.38	0.551936	3981.38	0.614484
3980.9	0.702166	3980.9	0.551948	3980.9	0.614502
3980.41	0.702194	3980.41	0.551978	3980.41	0.61454
3979.93	0.702232	3979.93	0.552016	3979.93	0.614593
3979.45	0.702276	3979.45	0.552053	3979.45	0.614662
3978.97	0.702323	3978.97	0.552084	3978.97	0.614749
3978.49	0.702371	3978.49	0.552118	3978.49	0.614851
3978	0.702419	3978	0.552174	3978	0.614959
3977.52	0.702464	3977.52	0.552262	3977.52	0.615058
3977.04	0.702504	3977.04	0.552372	3977.04	0.615136
3976.56	0.702538	3976.56	0.55247	3976.56	0.615184
3976.07	0.702563	3976.07	0.552525	3976.07	0.615207
3975.59	0.702577	3975.59	0.552529	3975.59	0.615216
3975.11	0.70258	3975.11	0.552503	3975.11	0.615227
3974.63	0.702574	3974.63	0.552484	3974.63	0.61525
3974.15	0.702564	3974.15	0.552504	3974.15	0.615289
3973.66	0.702557	3973.66	0.552572	3973.66	0.615343
3973.18	0.702562	3973.18	0.552667	3973.18	0.615408
3972.7	0.702579	3972.7	0.552756	3972.7	0.615478
3972.22	0.702606	3972.22	0.552812	3972.22	0.615546
3971.73	0.702636	3971.73	0.552831	3971.73	0.615606
3971.25	0.702665	3971.25	0.552832	3971.25	0.615652
3970.77	0.702692	3970.77	0.552846	3970.77	0.615686
3970.29	0.702726	3970.29	0.552892	3970.29	0.615711
3969.81	0.702772	3969.81	0.552966	3969.81	0.615736
3969.32	0.702831	3969.32	0.553049	3969.32	0.61577
3968.84	0.702896	3968.84	0.553116	3968.84	0.615816
3968.36	0.702954	3968.36	0.553156	3968.36	0.615872
3967.88	0.702995	3967.88	0.55318	3967.88	0.615931
3967.39	0.703017	3967.39	0.553203	3967.39	0.615988
3966.91	0.703024	3966.91	0.553237	3966.91	0.616041
3966.43	0.703026	3966.43	0.553281	3966.43	0.616092
3965.95	0.703035	3965.95	0.553324	3965.95	0.616146
3965.47	0.703053	3965.47	0.553348	3965.47	0.616205
3964.98	0.703079	3964.98	0.553347	3964.98	0.616272
3964.5	0.703109	3964.5	0.553334	3964.5	0.616345
3964.02	0.703139	3964.02	0.553345	3964.02	0.61642
3963.54	0.703169	3963.54	0.553426	3963.54	0.616496
3963.06	0.703208	3963.06	0.553588	3963.06	0.616573
3962.57	0.703263	3962.57	0.55379	3962.57	0.616653
3962.09	0.703331	3962.09	0.553959	3962.09	0.616739
3961.61	0.703403	3961.61	0.554043	3961.61	0.616828
3961.13	0.703466	3961.13	0.554038	3961.13	0.616916
3960.64	0.703509	3960.64	0.55399	3960.64	0.616998
3960.16	0.703534	3960.16	0.553956	3960.16	0.617073
3959.68	0.703551	3959.68	0.553966	3959.68	0.617143
3959.2	0.703571	3959.2	0.554018	3959.2	0.617211
3958.72	0.703604	3958.72	0.554096	3958.72	0.617285
3958.23	0.703653	3958.23	0.554189	3958.23	0.617365
3957.75	0.703714	3957.75	0.554289	3957.75	0.617453
3957.27	0.703782	3957.27	0.554385	3957.27	0.617544
3956.79	0.703848	3956.79	0.554464	3956.79	0.617633
3956.3	0.703903	3956.3	0.554514	3956.3	0.617716
3955.82	0.703944	3955.82	0.554541	3955.82	0.617793
3955.34	0.703973	3955.34	0.554563	3955.34	0.617866
3954.86	0.703998	3954.86	0.554604	3954.86	0.617942
3954.38	0.704028	3954.38	0.554675	3954.38	0.618028
3953.89	0.704066	3953.89	0.554755	3953.89	0.618125
3953.41	0.704108	3953.41	0.55481	3953.41	0.61823
3952.93	0.704145	3952.93	0.554813	3952.93	0.618336
3952.45	0.704167	3952.45	0.55478	3952.45	0.618433
3951.97	0.704176	3951.97	0.554759	3951.97	0.618516
3951.48	0.704183	3951.48	0.554802	3951.48	0.618587
3951	0.704207	3951	0.554914	3951	0.618653
3950.52	0.704258	3950.52	0.555058	3950.52	0.618724
3950.04	0.704334	3950.04	0.555186	3950.04	0.618804
3949.55	0.704422	3949.55	0.555294	3949.55	0.61889
3949.07	0.704511	3949.07	0.555418	3949.07	0.618975
3948.59	0.704598	3948.59	0.555589	3948.59	0.619056
3948.11	0.704681	3948.11	0.555783	3948.11	0.619137
3947.63	0.704759	3947.63	0.555929	3947.63	0.619221
3947.14	0.704822	3947.14	0.555952	3947.14	0.61931
3946.66	0.704854	3946.66	0.555839	3946.66	0.619397
3946.18	0.704847	3946.18	0.555638	3946.18	0.619473
3945.7	0.704803	3945.7	0.555434	3945.7	0.619534
3945.21	0.704739	3945.21	0.555312	3945.21	0.619582
3944.73	0.704684	3944.73	0.555344	3944.73	0.61963
3944.25	0.704672	3944.25	0.555565	3944.25	0.619691
3943.77	0.704725	3943.77	0.555944	3943.77	0.619774
3943.29	0.704847	3943.29	0.556376	3943.29	0.61988
3942.8	0.705016	3942.8	0.556718	3942.8	0.619998
3942.32	0.705186	3942.32	0.556865	3942.32	0.62011
3941.84	0.705315	3941.84	0.556811	3941.84	0.620196
3941.36	0.705377	3941.36	0.556644	3941.36	0.620243
3940.87	0.705376	3940.87	0.556482	3940.87	0.620255
3940.39	0.705339	3940.39	0.556399	3940.39	0.620244
3939.91	0.705296	3939.91	0.556406	3939.91	0.62023
3939.43	0.705271	3939.43	0.556475	3939.43	0.620232
3938.95	0.705276	3938.95	0.556566	3938.95	0.620259
3938.46	0.705308	3938.46	0.556653	3938.46	0.620312
3937.98	0.705359	3937.98	0.556722	3937.98	0.62039
3937.5	0.705422	3937.5	0.556773	3937.5	0.620489
3937.02	0.705488	3937.02	0.556804	3937.02	0.620605
3936.54	0.70555	3936.54	0.556812	3936.54	0.62073
3936.05	0.705599	3936.05	0.556788	3936.05	0.620853
3935.57	0.705627	3935.57	0.556727	3935.57	0.620962
3935.09	0.705629	3935.09	0.556648	3935.09	0.621042
3934.61	0.705612	3934.61	0.556605	3934.61	0.621089
3934.12	0.705596	3934.12	0.556665	3934.12	0.62111
3933.64	0.705608	3933.64	0.556862	3933.64	0.621124
3933.16	0.705667	3933.16	0.557157	3933.16	0.621153
3932.68	0.705773	3932.68	0.557447	3932.68	0.621212
3932.2	0.705904	3932.2	0.557635	3932.2	0.621303
3931.71	0.706026	3931.71	0.557695	3931.71	0.621411
3931.23	0.706116	3931.23	0.557677	3931.23	0.621515
3930.75	0.706167	3930.75	0.557665	3930.75	0.621594
3930.27	0.706189	3930.27	0.557704	3930.27	0.621641
3929.78	0.706199	3929.78	0.55777	3929.78	0.62166
3929.3	0.706203	3929.3	0.557796	3929.3	0.621662
3928.82	0.7062	3928.82	0.55773	3928.82	0.62166
3928.34	0.706179	3928.34	0.557565	3928.34	0.62166
3927.86	0.706134	3927.86	0.557353	3927.86	0.621667
3927.37	0.706072	3927.37	0.557185	3927.37	0.621684
3926.89	0.706012	3926.89	0.557146	3926.89	0.621713
3926.41	0.705983	3926.41	0.557287	3926.41	0.621757
3925.93	0.70601	3925.93	0.55759	3925.93	0.621823
3925.45	0.706102	3925.45	0.557968	3925.45	0.621913
3924.96	0.706247	3924.96	0.5583	3924.96	0.62202
3924.48	0.706409	3924.48	0.55849	3924.48	0.622135
3924	0.706546	3924	0.558498	3924	0.622238
3923.52	0.706624	3923.52	0.558351	3923.52	0.622315
3923.03	0.70663	3923.03	0.558114	3923.03	0.622358
3922.55	0.706574	3922.55	0.557886	3922.55	0.62237
3922.07	0.706487	3922.07	0.557764	3922.07	0.622364
3921.59	0.706408	3921.59	0.557795	3921.59	0.622361
3921.11	0.706368	3921.11	0.557948	3921.11	0.622378
3920.62	0.706377	3920.62	0.558118	3920.62	0.622425
3920.14	0.70642	3920.14	0.558187	3920.14	0.622498
3919.66	0.70647	3919.66	0.558122	3919.66	0.62258
3919.18	0.706509	3919.18	0.558016	3919.18	0.622652
3918.69	0.706541	3918.69	0.558027	3918.69	0.622706
3918.21	0.706594	3918.21	0.558258	3918.21	0.622749
3917.73	0.706696	3917.73	0.558675	3917.73	0.622804
3917.25	0.70685	3917.25	0.559119	3917.25	0.622889
3916.77	0.707028	3916.77	0.559419	3916.77	0.623008
3916.28	0.707185	3916.28	0.5595	3916.28	0.623141
3915.8	0.707281	3915.8	0.559407	3915.8	0.623259
3915.32	0.707304	3915.32	0.559243	3915.32	0.62334
3914.84	0.707269	3914.84	0.559108	3914.84	0.623378
3914.35	0.707208	3914.35	0.559047	3914.35	0.623384
3913.87	0.707152	3913.87	0.559055	3913.87	0.62338
3913.39	0.707121	3913.39	0.559108	3913.39	0.623385
3912.91	0.707122	3912.91	0.55918	3912.91	0.623412
3912.43	0.707149	3912.43	0.559258	3912.43	0.623462
3911.94	0.707194	3911.94	0.559336	3911.94	0.623533
3911.46	0.707246	3911.46	0.55941	3911.46	0.623618
3910.98	0.707297	3910.98	0.559475	3910.98	0.623709
3910.5	0.707339	3910.5	0.559519	3910.5	0.623798
3910.02	0.707367	3910.02	0.559525	3910.02	0.62388
3909.53	0.707376	3909.53	0.559477	3909.53	0.623951
3909.05	0.707362	3909.05	0.559365	3909.05	0.624013
3908.57	0.707324	3908.57	0.559198	3908.57	0.624068
3908.09	0.707265	3908.09	0.559004	3908.09	0.624121
3907.6	0.707196	3907.6	0.55882	3907.6	0.624179
3907.12	0.707132	3907.12	0.558692	3907.12	0.624249
3906.64	0.707091	3906.64	0.558668	3906.64	0.624334
3906.16	0.707095	3906.16	0.558794	3906.16	0.624435
3905.68	0.707161	3905.68	0.559072	3905.68	0.624552
3905.19	0.707295	3905.19	0.55944	3905.19	0.624686
3904.71	0.707485	3904.71	0.559788	3904.71	0.624834
3904.23	0.707702	3904.23	0.560026	3904.23	0.624987
3903.75	0.707912	3903.75	0.560139	3903.75	0.625136
3903.26	0.70809	3903.26	0.560182	3903.26	0.625269
3902.78	0.708226	3902.78	0.560211	3902.78	0.625382
3902.3	0.708324	3902.3	0.560236	3902.3	0.625483
3901.82	0.708394	3901.82	0.560248	3901.82	0.62558
3901.34	0.708443	3901.34	0.560284	3901.34	0.625682
3900.85	0.708488	3900.85	0.560439	3900.85	0.62579
3900.37	0.708551	3900.37	0.560789	3900.37	0.625898
3899.89	0.708652	3899.89	0.561298	3899.89	0.626005
3899.41	0.708791	3899.41	0.561802	3899.41	0.626104
3898.93	0.708943	3898.93	0.562112	3898.93	0.626189
3898.44	0.709066	3898.44	0.562135	3898.44	0.626248
3897.96	0.709121	3897.96	0.561917	3897.96	0.626268
3897.48	0.709097	3897.48	0.561594	3897.48	0.626247
3897	0.709007	3897	0.561287	3897	0.626193
3896.51	0.70888	3896.51	0.561055	3896.51	0.626127
3896.03	0.708749	3896.03	0.560898	3896.03	0.626072
3895.55	0.708634	3895.55	0.56078	3895.55	0.626046
3895.07	0.708546	3895.07	0.56066	3895.07	0.626057
3894.59	0.708483	3894.59	0.560521	3894.59	0.626105
3894.1	0.708443	3894.1	0.560398	3894.1	0.626181
3893.62	0.708432	3893.62	0.560384	3893.62	0.626274
3893.14	0.708465	3893.14	0.560592	3893.14	0.626376
3892.66	0.708565	3892.66	0.561082	3892.66	0.626487
3892.17	0.708745	3892.17	0.561782	3892.17	0.626609
3891.69	0.708994	3891.69	0.562492	3891.69	0.626743
3891.21	0.709264	3891.21	0.562969	3891.21	0.626878
3890.73	0.709492	3890.73	0.563057	3890.73	0.626994
3890.25	0.70962	3890.25	0.562756	3890.25	0.627069
3889.76	0.709621	3889.76	0.56219	3889.76	0.627087
3889.28	0.709508	3889.28	0.561531	3889.28	0.627055
3888.8	0.709324	3888.8	0.56094	3888.8	0.626992
3888.32	0.709133	3888.32	0.560563	3888.32	0.626931
3887.83	0.709002	3887.83	0.56053	3887.83	0.626908
3887.35	0.70899	3887.35	0.560915	3887.35	0.62695
3886.87	0.709132	3886.87	0.561669	3886.87	0.627073
3886.39	0.709418	3886.39	0.562587	3886.39	0.627272
3885.91	0.709787	3885.91	0.563378	3885.91	0.627516
3885.42	0.710144	3885.42	0.563798	3885.42	0.627758
3884.94	0.710394	3884.94	0.563764	3884.94	0.627944
3884.46	0.710483	3884.46	0.563369	3884.46	0.628039
3883.98	0.710407	3883.98	0.562793	3883.98	0.628035
3883.5	0.710207	3883.5	0.562214	3883.5	0.627953
3883.01	0.709949	3883.01	0.561775	3883.01	0.627829
3882.53	0.709704	3882.53	0.561589	3882.53	0.627704
3882.05	0.709533	3882.05	0.56173	3882.05	0.62761
3881.57	0.709482	3881.57	0.562187	3881.57	0.62757
3881.08	0.709563	3881.08	0.562833	3881.08	0.627588
3880.6	0.709752	3880.6	0.563454	3880.6	0.627658
3880.12	0.70999	3880.12	0.563848	3880.12	0.627756
3879.64	0.710203	3879.64	0.563913	3879.64	0.627849
3879.16	0.710332	3879.16	0.563683	3879.16	0.627907
3878.67	0.710349	3878.67	0.563281	3878.67	0.627914
3878.19	0.710263	3878.19	0.562831	3878.19	0.627871
3877.71	0.710105	3877.71	0.562418	3877.71	0.627797
3877.23	0.709917	3877.23	0.562096	3877.23	0.627715
3876.74	0.70974	3876.74	0.561914	3876.74	0.62765
3876.26	0.709612	3876.26	0.561922	3876.26	0.62762
3875.78	0.709562	3875.78	0.562142	3875.78	0.627636
3875.3	0.709603	3875.3	0.562519	3875.3	0.6277
3874.82	0.709726	3874.82	0.562913	3874.82	0.627806
3874.33	0.709891	3874.33	0.563143	3874.33	0.627936
3873.85	0.710037	3873.85	0.563073	3873.85	0.628064
3873.37	0.710105	3873.37	0.562701	3873.37	0.62816
3872.89	0.710068	3872.89	0.562179	3872.89	0.6282
3872.41	0.70994	3872.41	0.561746	3872.41	0.628181
3871.92	0.709782	3871.92	0.561625	3871.92	0.628118
3871.44	0.709679	3871.44	0.561934	3871.44	0.628049
3870.96	0.709707	3870.96	0.562628	3870.96	0.628018
3870.48	0.709901	3870.48	0.5635	3870.48	0.62806
3869.99	0.710231	3869.99	0.564258	3869.99	0.628184
3869.51	0.710607	3869.51	0.564653	3869.51	0.628364
3869.03	0.71092	3869.03	0.564586	3869.03	0.628551
3868.55	0.711085	3868.55	0.56413	3868.55	0.628693
3868.07	0.711073	3868.07	0.563488	3868.07	0.628759
3867.58	0.710916	3867.58	0.562891	3867.58	0.628743
3867.1	0.710686	3867.1	0.562532	3867.1	0.628669
3866.62	0.710474	3866.62	0.562514	3866.62	0.628576
3866.14	0.710356	3866.14	0.562816	3866.14	0.628509
3865.65	0.710373	3865.65	0.563303	3865.65	0.628502
3865.17	0.710514	3865.17	0.563783	3865.17	0.628565
3864.69	0.710723	3864.69	0.564101	3864.69	0.628686
3864.21	0.710934	3864.21	0.564223	3864.21	0.628832
3863.73	0.711094	3863.73	0.564229	3863.73	0.628967
3863.24	0.71119	3863.24	0.564247	3863.24	0.629069
3862.76	0.711239	3862.76	0.564354	3862.76	0.629133
3862.28	0.71127	3862.28	0.564532	3862.28	0.629171
3861.8	0.7113	3861.8	0.56469	3861.8	0.629196
3861.31	0.711327	3861.31	0.564739	3861.31	0.629219
3860.83	0.711335	3860.83	0.564644	3860.83	0.62924
3860.35	0.711311	3860.35	0.564434	3860.35	0.629255
3859.87	0.711248	3859.87	0.564167	3859.87	0.629258
3859.39	0.711154	3859.39	0.563889	3859.39	0.629251
3858.9	0.711035	3858.9	0.563605	3858.9	0.629234
3858.42	0.710895	3858.42	0.563272	3858.42	0.629208
3857.94	0.710719	3857.94	0.562827	3857.94	0.629167
3857.46	0.710485	3857.46	0.562235	3857.46	0.629095
3856.98	0.710169	3856.98	0.561556	3856.98	0.628975
3856.49	0.709778	3856.49	0.560969	3856.49	0.628794
3856.01	0.709368	3856.01	0.560717	3856.01	0.628561
3855.53	0.709045	3855.53	0.560987	3855.53	0.628319
3855.05	0.708937	3855.05	0.561801	3855.05	0.628143
3854.56	0.709144	3854.56	0.562978	3854.56	0.628119
3854.08	0.709677	3854.08	0.564218	3854.08	0.628299
3853.6	0.710441	3853.6	0.565268	3853.6	0.628669
3853.12	0.711273	3853.12	0.566013	3853.12	0.629152
3852.64	0.71202	3852.64	0.566446	3852.64	0.629652
3852.15	0.712578	3852.15	0.566605	3852.15	0.630084
3851.67	0.71291	3851.67	0.566539	3851.67	0.630404
3851.19	0.713029	3851.19	0.566318	3851.19	0.630603
3850.71	0.712981	3850.71	0.56604	3850.71	0.630696
3850.22	0.71283	3850.22	0.565796	3850.22	0.630713
3849.74	0.712638	3849.74	0.565639	3849.74	0.630689
3849.26	0.712459	3849.26	0.565564	3849.26	0.630655
3848.78	0.712323	3848.78	0.565537	3848.78	0.630639
3848.3	0.71224	3848.3	0.56552	3848.3	0.630655
3847.81	0.712201	3847.81	0.565491	3847.81	0.630705
3847.33	0.712188	3847.33	0.565443	3847.33	0.630777
3846.85	0.712181	3846.85	0.565381	3846.85	0.630857
3846.37	0.712169	3846.37	0.565331	3846.37	0.630926
3845.89	0.712148	3845.89	0.565328	3845.89	0.630974
3845.4	0.712128	3845.4	0.565398	3845.4	0.630996
3844.92	0.712121	3844.92	0.565529	3844.92	0.630999
3844.44	0.712134	3844.44	0.565661	3844.44	0.630993
3843.96	0.712163	3843.96	0.565711	3843.96	0.630988
3843.47	0.712188	3843.47	0.565628	3843.47	0.630989
3842.99	0.71219	3842.99	0.565433	3842.99	0.630995
3842.51	0.712162	3842.51	0.565197	3842.51	0.631001
3842.03	0.712112	3842.03	0.564992	3842.03	0.631007
3841.55	0.71206	3841.55	0.564846	3841.55	0.631016
3841.06	0.712023	3841.06	0.564747	3841.06	0.631035
3840.58	0.712013	3840.58	0.564693	3840.58	0.63107
3840.1	0.712041	3840.1	0.564739	3840.1	0.631125
3839.62	0.712126	3839.62	0.564981	3839.62	0.631207
3839.13	0.712299	3839.13	0.565475	3839.13	0.631331
3838.65	0.712586	3838.65	0.56616	3838.65	0.631521
3838.17	0.71298	3838.17	0.566859	3838.17	0.631792
3837.69	0.713423	3837.69	0.567376	3837.69	0.632129
3837.21	0.713827	3837.21	0.567626	3837.21	0.632481
3836.72	0.71411	3836.72	0.567662	3836.72	0.632779
3836.24	0.714235	3836.24	0.567611	3836.24	0.632964
3835.76	0.71421	3835.76	0.56755	3835.76	0.63301
3835.28	0.714076	3835.28	0.567461	3835.28	0.632933
3834.79	0.713878	3834.79	0.567285	3834.79	0.632778
3834.31	0.713652	3834.31	0.567019	3834.31	0.632593
3833.83	0.713427	3833.83	0.566752	3833.83	0.632414
3833.35	0.713234	3833.35	0.566618	3833.35	0.632266
3832.87	0.713105	3832.87	0.566701	3832.87	0.632162
3832.38	0.713064	3832.38	0.566966	3832.38	0.632111
3831.9	0.713108	3831.9	0.567275	3831.9	0.632117
3831.42	0.713207	3831.42	0.567478	3831.42	0.632172
3830.94	0.713311	3830.94	0.567487	3830.94	0.632256
3830.46	0.713374	3830.46	0.567322	3830.46	0.632344
3829.97	0.713375	3829.97	0.567078	3829.97	0.632416
3829.49	0.713323	3829.49	0.566873	3829.49	0.632464
3829.01	0.713248	3829.01	0.566794	3829.01	0.632495
3828.53	0.713191	3828.53	0.56688	3828.53	0.632522
3828.04	0.713182	3828.04	0.567112	3828.04	0.632561
3827.56	0.713236	3827.56	0.567416	3827.56	0.63262
3827.08	0.713341	3827.08	0.567683	3827.08	0.6327
3826.6	0.713464	3826.6	0.56781	3826.6	0.632791
3826.12	0.713562	3826.12	0.56773	3826.12	0.632877
3825.63	0.713596	3825.63	0.567436	3825.63	0.632939
3825.15	0.713543	3825.15	0.566981	3825.15	0.632967
3824.67	0.713404	3824.67	0.566461	3824.67	0.632956
3824.19	0.713204	3824.19	0.56601	3824.19	0.632915
3823.7	0.712997	3823.7	0.565779	3823.7	0.632864
3823.22	0.712852	3823.22	0.565902	3823.22	0.632834
3822.74	0.712844	3822.74	0.566445	3822.74	0.63286
3822.26	0.713027	3822.26	0.567345	3822.26	0.632977
3821.78	0.713409	3821.78	0.568391	3821.78	0.633199
3821.29	0.713927	3821.29	0.569284	3821.29	0.63351
3820.81	0.714461	3820.81	0.569764	3820.81	0.633857
3820.33	0.714878	3820.33	0.569713	3820.33	0.63417
3819.85	0.715081	3819.85	0.5692	3819.85	0.634386
3819.37	0.715044	3819.37	0.568424	3819.37	0.63447
3818.88	0.714806	3818.88	0.567643	3818.88	0.634423
3818.4	0.71446	3818.4	0.567107	3818.4	0.634281
3817.92	0.714122	3817.92	0.567004	3817.92	0.634096
3817.44	0.713902	3817.44	0.567399	3817.44	0.63393
3816.95	0.713875	3816.95	0.56819	3816.95	0.63384
3816.47	0.714051	3816.47	0.569119	3816.47	0.633859
3815.99	0.714371	3815.99	0.569881	3815.99	0.633987
3815.51	0.714727	3815.51	0.570267	3815.51	0.634186
3815.03	0.715012	3815.03	0.570256	3815.03	0.634399
3814.54	0.715164	3814.54	0.569987	3814.54	0.634574
3814.06	0.715175	3814.06	0.569648	3814.06	0.634679
3813.58	0.715082	3813.58	0.569367	3813.58	0.634713
3813.1	0.714936	3813.1	0.569186	3813.1	0.634695
3812.61	0.714783	3812.61	0.569082	3812.61	0.634653
3812.13	0.71465	3812.13	0.569005	3812.13	0.634613
3811.65	0.714544	3811.65	0.568904	3811.65	0.634589
3811.17	0.714456	3811.17	0.568742	3811.17	0.634584
3810.69	0.714372	3810.69	0.568512	3810.69	0.634591
3810.2	0.714279	3810.2	0.568242	3810.2	0.6346
3809.72	0.714177	3809.72	0.568013	3809.72	0.634602
3809.24	0.714084	3809.24	0.567943	3809.24	0.634594
3808.76	0.714038	3808.76	0.568143	3808.76	0.634585
3808.27	0.714086	3808.27	0.568645	3808.27	0.634596
3807.79	0.714257	3807.79	0.569348	3807.79	0.634652
3807.31	0.714545	3807.31	0.570032	3807.31	0.634772
3806.83	0.714892	3806.83	0.570452	3806.83	0.634954
3806.35	0.715204	3806.35	0.570457	3806.35	0.63517
3805.86	0.715396	3805.86	0.570059	3805.86	0.635375
3805.38	0.71542	3805.38	0.56941	3805.38	0.635527
3804.9	0.71528	3804.9	0.568712	3804.9	0.635599
3804.42	0.715024	3804.42	0.568147	3804.42	0.635591
3803.94	0.71473	3803.94	0.567861	3803.94	0.635522
3803.45	0.714488	3803.45	0.567955	3803.45	0.635426
3802.97	0.714379	3802.97	0.568464	3802.97	0.635348
3802.49	0.714462	3802.49	0.569316	3802.49	0.63533
3802.01	0.714744	3802.01	0.570308	3802.01	0.635405
3801.52	0.71517	3801.52	0.571156	3801.52	0.635579
3801.04	0.715633	3801.04	0.571611	3801.04	0.635827
3800.56	0.716016	3800.56	0.571586	3800.56	0.636096
3800.08	0.716236	3800.08	0.571193	3800.08	0.636331
3799.6	0.716273	3799.6	0.570657	3799.6	0.636492
3799.11	0.716165	3799.11	0.570206	3799.11	0.636569
3798.63	0.715984	3798.63	0.569992	3798.63	0.636576
3798.15	0.715811	3798.15	0.570067	3798.15	0.636548
3797.67	0.715708	3797.67	0.570382	3797.67	0.63652
3797.18	0.715703	3797.18	0.570817	3797.18	0.636522
3796.7	0.715787	3796.7	0.571229	3796.7	0.636565
3796.22	0.715919	3796.22	0.571502	3796.22	0.636644
3795.74	0.716052	3795.74	0.571593	3795.74	0.63674
3795.26	0.716143	3795.26	0.571538	3795.26	0.636832
3794.77	0.716177	3794.77	0.571415	3794.77	0.636905
3794.29	0.716161	3794.29	0.571301	3794.29	0.636954
3793.81	0.716121	3793.81	0.571239	3793.81	0.636988
3793.33	0.716084	3793.33	0.57124	3793.33	0.637019
3792.84	0.716069	3792.84	0.571294	3792.84	0.637062
3792.36	0.716085	3792.36	0.571382	3792.36	0.637122
3791.88	0.716127	3791.88	0.571484	3791.88	0.637197
3791.4	0.716183	3791.4	0.571585	3791.4	0.637276
3790.92	0.716236	3790.92	0.571667	3790.92	0.637349
3790.43	0.716275	3790.43	0.57172	3790.43	0.637403
3789.95	0.716292	3789.95	0.571738	3789.95	0.637435
3789.47	0.716288	3789.47	0.571721	3789.47	0.637449
3788.99	0.716268	3788.99	0.571675	3788.99	0.637453
3788.51	0.71624	3788.51	0.571614	3788.51	0.637459
3788.02	0.716215	3788.02	0.571557	3788.02	0.637473
3787.54	0.716198	3787.54	0.571528	3787.54	0.637502
3787.06	0.716199	3787.06	0.571552	3787.06	0.637546
3786.58	0.716221	3786.58	0.571645	3786.58	0.637603
3786.09	0.71627	3786.09	0.571802	3786.09	0.637669
3785.61	0.716344	3785.61	0.571993	3785.61	0.637743
3785.13	0.716434	3785.13	0.572168	3785.13	0.637821
3784.65	0.716525	3784.65	0.572272	3784.65	0.637898
3784.17	0.716602	3784.17	0.572274	3784.17	0.637972
3783.68	0.716651	3783.68	0.572175	3783.68	0.638041
3783.2	0.716671	3783.2	0.572012	3783.2	0.63811
3782.72	0.716674	3782.72	0.571845	3782.72	0.638188
3782.24	0.716683	3782.24	0.571748	3782.24	0.638287
3781.75	0.716724	3781.75	0.571797	3781.75	0.638421
3781.27	0.716825	3781.27	0.572041	3781.27	0.638596
3780.79	0.716998	3780.79	0.572474	3780.79	0.638805
3780.31	0.717232	3780.31	0.573016	3780.31	0.63903
3779.83	0.717493	3779.83	0.573533	3779.83	0.639239
3779.34	0.717729	3779.34	0.573888	3779.34	0.639399
3778.86	0.717888	3778.86	0.574006	3778.86	0.639484
3778.38	0.717941	3778.38	0.573907	3778.38	0.639485
3777.9	0.71789	3777.9	0.573679	3777.9	0.639413
3777.42	0.717764	3777.42	0.573421	3777.42	0.639294
3776.93	0.717603	3776.93	0.573205	3776.93	0.639161
3776.45	0.717446	3776.45	0.573055	3776.45	0.639039
3775.97	0.717316	3775.97	0.572963	3775.97	0.638948
3775.49	0.717223	3775.49	0.572906	3775.49	0.638894
3775	0.717162	3775	0.572854	3775	0.638875
3774.52	0.717122	3774.52	0.572779	3774.52	0.638884
3774.04	0.717089	3774.04	0.572664	3774.04	0.638909
3773.56	0.717053	3773.56	0.572511	3773.56	0.638943
3773.08	0.717008	3773.08	0.572348	3773.08	0.63898
3772.59	0.716961	3772.59	0.572234	3772.59	0.639018
3772.11	0.716931	3772.11	0.572252	3772.11	0.639061
3771.63	0.716943	3771.63	0.572465	3771.63	0.639116
3771.15	0.717024	3771.15	0.572878	3771.15	0.639194
3770.66	0.717186	3770.66	0.573406	3770.66	0.6393
3770.18	0.717411	3770.18	0.573887	3770.18	0.639435
3769.7	0.717652	3769.7	0.574164	3769.7	0.639586
3769.22	0.717849	3769.22	0.574161	3769.22	0.63973
3768.74	0.717957	3768.74	0.573931	3768.74	0.639842
3768.25	0.717965	3768.25	0.573626	3768.25	0.639908
3767.77	0.7179	3767.77	0.573415	3767.77	0.639929
3767.29	0.717815	3767.29	0.573402	3767.29	0.639923
3766.81	0.717764	3766.81	0.573594	3766.81	0.639913
3766.32	0.717781	3766.32	0.573905	3766.32	0.639923
3765.84	0.717866	3765.84	0.574205	3765.84	0.639963
3765.36	0.717989	3765.36	0.574383	3765.36	0.640029
3764.88	0.718106	3764.88	0.574394	3764.88	0.640103
3764.4	0.718179	3764.4	0.574259	3764.4	0.640166
3763.91	0.718188	3763.91	0.574033	3763.91	0.640206
3763.43	0.718136	3763.43	0.57377	3763.43	0.640219
3762.95	0.718039	3762.95	0.573516	3762.95	0.640213
3762.47	0.717923	3762.47	0.573321	3762.47	0.6402
3761.99	0.717817	3761.99	0.573245	3761.99	0.640193
3761.5	0.717754	3761.5	0.57334	3761.5	0.640205
3761.02	0.717761	3761.02	0.573616	3761.02	0.640246
3760.54	0.717853	3760.54	0.57401	3760.54	0.640323
3760.06	0.718019	3760.06	0.574403	3760.06	0.640436
3759.57	0.718225	3759.57	0.574682	3759.57	0.640573
3759.09	0.718426	3759.09	0.574803	3759.09	0.640716
3758.61	0.718584	3758.61	0.574812	3758.61	0.640842
3758.13	0.718684	3758.13	0.574791	3758.13	0.640936
3757.65	0.718731	3757.65	0.574789	3757.65	0.640994
3757.16	0.71874	3757.16	0.574782	3757.16	0.641023
3756.68	0.718717	3756.68	0.574681	3756.68	0.641032
3756.2	0.718652	3756.2	0.574405	3756.2	0.641025
3755.72	0.718523	3755.72	0.573937	3755.72	0.640998
3755.23	0.718318	3755.23	0.573356	3755.23	0.640941
3754.75	0.71805	3754.75	0.572815	3754.75	0.640846
3754.27	0.71776	3754.27	0.572486	3754.27	0.640718
3753.79	0.717517	3753.79	0.572471	3753.79	0.64058
3753.31	0.717391	3753.31	0.572752	3753.31	0.640467
3752.82	0.717425	3752.82	0.573181	3752.82	0.640419
3752.34	0.717608	3752.34	0.573563	3752.34	0.640457
3751.86	0.717881	3751.86	0.573794	3751.86	0.640573
3751.38	0.718177	3751.38	0.573952	3751.38	0.640734
3750.9	0.718458	3750.9	0.574222	3750.9	0.640902
3750.41	0.718728	3750.41	0.574709	3750.41	0.641058
3749.93	0.719007	3749.93	0.575316	3749.93	0.641208
3749.45	0.719287	3749.45	0.575766	3749.45	0.641367
3748.97	0.719514	3748.97	0.575773	3748.97	0.641534
3748.48	0.719601	3748.48	0.575237	3748.48	0.641677
3748	0.719479	3748	0.574293	3748	0.641745
3747.52	0.719131	3747.52	0.573241	3747.52	0.641694
3747.04	0.718613	3747.04	0.572443	3747.04	0.641503
3746.56	0.718049	3746.56	0.572218	3746.56	0.6412
3746.07	0.717603	3746.07	0.572742	3746.07	0.64086
3745.59	0.717438	3745.59	0.573953	3745.59	0.640592
3745.11	0.717649	3745.11	0.57552	3745.11	0.640509
3744.63	0.718209	3744.63	0.576942	3744.63	0.64067
3744.14	0.71896	3744.14	0.577773	3744.14	0.641054
3743.66	0.719688	3743.66	0.577886	3743.66	0.641564
3743.18	0.72023	3743.18	0.577501	3743.18	0.642081
3742.7	0.720527	3742.7	0.576968	3742.7	0.642518
3742.22	0.720615	3742.22	0.576549	3742.22	0.642842
3741.73	0.72058	3741.73	0.576335	3741.73	0.643073
3741.25	0.720504	3741.25	0.576276	3741.25	0.643252
3740.77	0.720438	3740.77	0.576268	3740.77	0.643416
3740.29	0.720394	3740.29	0.576235	3740.29	0.643583
3739.8	0.720357	3739.8	0.576154	3739.8	0.643742
3739.32	0.720304	3739.32	0.576039	3739.32	0.643872
3738.84	0.720227	3738.84	0.575933	3738.84	0.643952
3738.36	0.720134	3738.36	0.575884	3738.36	0.643977
3737.88	0.720057	3737.88	0.575943	3737.88	0.643964
3737.39	0.720032	3737.39	0.576143	3737.39	0.643939
3736.91	0.720086	3736.91	0.576484	3736.91	0.643933
3736.43	0.720222	3736.43	0.576912	3736.43	0.643962
3735.95	0.720416	3735.95	0.577315	3735.95	0.644023
3735.47	0.720622	3735.47	0.57757	3735.47	0.644098
3734.98	0.720788	3734.98	0.577606	3734.98	0.64416
3734.5	0.720878	3734.5	0.577471	3734.5	0.644185
3734.02	0.720888	3734.02	0.577308	3734.02	0.644158
3733.54	0.720845	3733.54	0.577287	3733.54	0.64408
3733.05	0.720792	3733.05	0.577484	3733.05	0.643967
3732.57	0.720763	3732.57	0.577821	3732.57	0.643847
3732.09	0.720766	3732.09	0.578113	3732.09	0.643745
3731.61	0.720778	3731.61	0.578195	3731.61	0.643673
3731.13	0.720761	3731.13	0.57801	3731.13	0.643631
3730.64	0.720683	3730.64	0.577629	3730.64	0.643602
3730.16	0.720536	3730.16	0.577182	3730.16	0.64357
3729.68	0.720336	3729.68	0.576782	3729.68	0.643526
3729.2	0.720117	3729.2	0.576499	3729.2	0.643469
3728.71	0.719916	3728.71	0.576369	3728.71	0.643409
3728.23	0.719768	3728.23	0.576406	3728.23	0.64336
3727.75	0.7197	3727.75	0.576593	3727.75	0.643339
3727.27	0.719718	3727.27	0.576878	3727.27	0.643356
3726.79	0.719813	3726.79	0.577179	3726.79	0.643417
3726.3	0.719954	3726.3	0.577415	3726.3	0.643517
3725.82	0.720105	3725.82	0.577533	3725.82	0.643642
3725.34	0.72023	3725.34	0.577532	3725.34	0.643773
3724.86	0.720313	3724.86	0.577467	3724.86	0.643893
3724.38	0.720356	3724.38	0.577424	3724.38	0.643993
3723.89	0.720379	3723.89	0.577478	3723.89	0.644073
3723.41	0.720408	3723.41	0.577653	3723.41	0.64414
3722.93	0.720461	3722.93	0.577904	3722.93	0.644206
3722.45	0.720538	3722.45	0.578138	3722.45	0.644276
3721.96	0.72062	3721.96	0.578269	3721.96	0.644349
3721.48	0.720684	3721.48	0.578278	3721.48	0.644418
3721	0.720714	3721	0.578224	3721	0.644474
3720.52	0.720714	3720.52	0.578193	3720.52	0.644513
3720.04	0.720702	3720.04	0.578243	3720.04	0.644538
3719.55	0.720697	3719.55	0.578365	3719.55	0.644558
3719.07	0.72071	3719.07	0.578502	3719.07	0.644582
3718.59	0.720734	3718.59	0.578588	3718.59	0.644612
3718.11	0.720752	3718.11	0.578584	3718.11	0.644644
3717.62	0.720745	3717.62	0.578489	3717.62	0.64467
3717.14	0.7207	3717.14	0.578323	3717.14	0.644681
3716.66	0.720614	3716.66	0.578106	3716.66	0.644675
3716.18	0.720493	3716.18	0.577844	3716.18	0.644655
3715.7	0.720344	3715.7	0.577538	3715.7	0.644624
3715.21	0.720174	3715.21	0.577208	3715.21	0.644586
3714.73	0.72	3714.73	0.576918	3714.73	0.644544
3714.25	0.719846	3714.25	0.576772	3714.25	0.644502
3713.77	0.719752	3713.77	0.576865	3713.77	0.644471
3713.28	0.71976	3713.28	0.577216	3713.28	0.644467
3712.8	0.719896	3712.8	0.577731	3712.8	0.644512
3712.32	0.720148	3712.32	0.578249	3712.32	0.644618
3711.84	0.720465	3711.84	0.578628	3711.84	0.644778
3711.36	0.72078	3711.36	0.578844	3711.36	0.644965
3710.87	0.721041	3710.87	0.578982	3710.87	0.645141
3710.39	0.721231	3710.39	0.579141	3710.39	0.645278
3709.91	0.721358	3709.91	0.579344	3709.91	0.645368
3709.43	0.721439	3709.43	0.579527	3709.43	0.645414
3708.95	0.721478	3708.95	0.579604	3708.95	0.645429
3708.46	0.721471	3708.46	0.579537	3708.46	0.645422
3707.98	0.721417	3707.98	0.579367	3707.98	0.645395
3707.5	0.72132	3707.5	0.579168	3707.5	0.645352
3707.02	0.721196	3707.02	0.578998	3707.02	0.645297
3706.53	0.721065	3706.53	0.578871	3706.53	0.645239
3706.05	0.720939	3706.05	0.578764	3706.05	0.645186
3705.57	0.720823	3705.57	0.578644	3705.57	0.645145
3705.09	0.720715	3705.09	0.578504	3705.09	0.645118
3704.61	0.720613	3704.61	0.578372	3704.61	0.645103
3704.12	0.720524	3704.12	0.578312	3704.12	0.645097
3703.64	0.720465	3703.64	0.578396	3703.64	0.645101
3703.16	0.720458	3703.16	0.578659	3703.16	0.645116
3702.68	0.720518	3702.68	0.579062	3702.68	0.645146
3702.19	0.720641	3702.19	0.579492	3702.19	0.645194
3701.71	0.7208	3701.71	0.579814	3701.71	0.645253
3701.23	0.720953	3701.23	0.579941	3701.23	0.645311
3700.75	0.721057	3700.75	0.579874	3700.75	0.645351
3700.27	0.721091	3700.27	0.579688	3700.27	0.645365
3699.78	0.72106	3699.78	0.57948	3699.78	0.645351
3699.3	0.720985	3699.3	0.579322	3699.3	0.645319
3698.82	0.720896	3698.82	0.579247	3698.82	0.645284
3698.34	0.720819	3698.34	0.579253	3698.34	0.645262
3697.86	0.720769	3697.86	0.579318	3697.86	0.645259
3697.37	0.720747	3697.37	0.579409	3697.37	0.645274
3696.89	0.720739	3696.89	0.579485	3696.89	0.645293
3696.41	0.720724	3696.41	0.579506	3696.41	0.645296
3695.93	0.720679	3695.93	0.579437	3695.93	0.645264
3695.44	0.720585	3695.44	0.57926	3695.44	0.645183
3694.96	0.720434	3694.96	0.578977	3694.96	0.645053
3694.48	0.720231	3694.48	0.578618	3694.48	0.644884
3694	0.719996	3694	0.57824	3694	0.644696
3693.52	0.71976	3693.52	0.577918	3693.52	0.644516
3693.03	0.719564	3693.03	0.577727	3693.03	0.64437
3692.55	0.719449	3692.55	0.577705	3692.55	0.644286
3692.07	0.719447	3692.07	0.577832	3692.07	0.64429
3691.59	0.719571	3691.59	0.578043	3691.59	0.644397
3691.1	0.719803	3691.1	0.578297	3691.1	0.644602
3690.62	0.72011	3690.62	0.578623	3690.62	0.644877
3690.14	0.720449	3690.14	0.579109	3690.14	0.645167
3689.66	0.720782	3689.66	0.579803	3689.66	0.645406
3689.18	0.721071	3689.18	0.580615	3689.18	0.645534
3688.69	0.721273	3688.69	0.581303	3688.69	0.645514
3688.21	0.721342	3688.21	0.581607	3688.21	0.645339
3687.73	0.721241	3687.73	0.581405	3687.73	0.64503
3687.25	0.720971	3687.25	0.580788	3687.25	0.644631
3686.76	0.720568	3686.76	0.579987	3686.76	0.644192
3686.28	0.720096	3686.28	0.579235	3686.28	0.643757
3685.8	0.719622	3685.8	0.57867	3685.8	0.643358
3685.32	0.719197	3685.32	0.578317	3685.32	0.643016
3684.84	0.718845	3684.84	0.578124	3684.84	0.642734
3684.35	0.718566	3684.35	0.578012	3684.35	0.642506
3683.87	0.718343	3683.87	0.577914	3683.87	0.64232
3683.39	0.718157	3683.39	0.577794	3683.39	0.642161
3682.91	0.717991	3682.91	0.57764	3682.91	0.642021
3682.43	0.717837	3682.43	0.577467	3682.43	0.641895
3681.94	0.717694	3681.94	0.577302	3681.94	0.641782
3681.46	0.717567	3681.46	0.57717	3681.46	0.641686
3680.98	0.717464	3680.98	0.57707	3680.98	0.641609
3680.5	0.717383	3680.5	0.576964	3680.5	0.641556
3680.01	0.717314	3680.01	0.57678	3680.01	0.641523
3679.53	0.717232	3679.53	0.576454	3679.53	0.641505
3679.05	0.717111	3679.05	0.575981	3679.05	0.641489
3678.57	0.716939	3678.57	0.575464	3678.57	0.641464
3678.09	0.716735	3678.09	0.575099	3678.09	0.641427
3677.6	0.716561	3677.6	0.575112	3677.6	0.641392
3677.12	0.716508	3677.12	0.575653	3677.12	0.641392
3676.64	0.716665	3676.64	0.576706	3676.64	0.641474
3676.16	0.71707	3676.16	0.578041	3676.16	0.641676
3675.67	0.717677	3675.67	0.579276	3675.67	0.642001
3675.19	0.718353	3675.19	0.580031	3675.19	0.642404
3674.71	0.718923	3674.71	0.580105	3674.71	0.642804
3674.23	0.71925	3674.23	0.579542	3674.23	0.643116
3673.75	0.719277	3673.75	0.578596	3673.75	0.643286
3673.26	0.719039	3673.26	0.577606	3673.26	0.643304
3672.78	0.71864	3672.78	0.576881	3672.78	0.643197
3672.3	0.718217	3672.3	0.576616	3672.3	0.643024
3671.82	0.717899	3671.82	0.576853	3671.82	0.642855
3671.34	0.717778	3671.34	0.57749	3671.34	0.642755
3670.85	0.717878	3670.85	0.578317	3670.85	0.642765
3670.37	0.718159	3670.37	0.579109	3670.37	0.642889
3669.89	0.718534	3669.89	0.579713	3669.89	0.643098
3669.41	0.718908	3669.41	0.580068	3669.41	0.643337
3668.92	0.719205	3668.92	0.580184	3668.92	0.643558
3668.44	0.719385	3668.44	0.580108	3668.44	0.643722
3667.96	0.719438	3667.96	0.579903	3667.96	0.643813
3667.48	0.719376	3667.48	0.579641	3667.48	0.643831
3667	0.71923	3667	0.579394	3667	0.643788
3666.51	0.719038	3666.51	0.579207	3666.51	0.643703
3666.03	0.718836	3666.03	0.579098	3666.03	0.643598
3665.55	0.718653	3665.55	0.579053	3665.55	0.643493
3665.07	0.718507	3665.07	0.579052	3665.07	0.643408
3664.58	0.71841	3664.58	0.57908	3664.58	0.643357
3664.1	0.718366	3664.1	0.579135	3664.1	0.643349
3663.62	0.718379	3663.62	0.57922	3663.62	0.643394
3663.14	0.71845	3663.14	0.579341	3663.14	0.643499
3662.66	0.718574	3662.66	0.5795	3662.66	0.643661
3662.17	0.718737	3662.17	0.579684	3662.17	0.643872
3661.69	0.718914	3661.69	0.579867	3661.69	0.644105
3661.21	0.719071	3661.21	0.580003	3661.21	0.644325
3660.73	0.71917	3660.73	0.58004	3660.73	0.644493
3660.24	0.719179	3660.24	0.579934	3660.24	0.644575
3659.76	0.71908	3659.76	0.579676	3659.76	0.644553
3659.28	0.718876	3659.28	0.579315	3659.28	0.644424
3658.8	0.718591	3658.8	0.578958	3658.8	0.644203
3658.32	0.71827	3658.32	0.578742	3658.32	0.643914
3657.83	0.717973	3657.83	0.578771	3657.83	0.643589
3657.35	0.717753	3657.35	0.579047	3657.35	0.643267
3656.87	0.717642	3656.87	0.579445	3656.87	0.642987
3656.39	0.717629	3656.39	0.579759	3656.39	0.642775
3655.91	0.717668	3655.91	0.579804	3655.91	0.642637
3655.42	0.71769	3655.42	0.579507	3655.42	0.642556
3654.94	0.717642	3654.94	0.578932	3654.94	0.642507
3654.46	0.717504	3654.46	0.578224	3654.46	0.642472
3653.98	0.717292	3653.98	0.577541	3653.98	0.642449
3653.49	0.717053	3653.49	0.577012	3653.49	0.64245
3653.01	0.716842	3653.01	0.576731	3653.01	0.642495
3652.53	0.71671	3652.53	0.576748	3652.53	0.642595
3652.05	0.716684	3652.05	0.577054	3652.05	0.642741
3651.57	0.716759	3651.57	0.577567	3651.57	0.642896
3651.08	0.716899	3651.08	0.578151	3651.08	0.643008
3650.6	0.717048	3650.6	0.57865	3650.6	0.643026
3650.12	0.717153	3650.12	0.578954	3650.12	0.642923
3649.64	0.717186	3649.64	0.579042	3649.64	0.642707
3649.15	0.717147	3649.15	0.578992	3649.15	0.642419
3648.67	0.71706	3648.67	0.578934	3648.67	0.642114
3648.19	0.716958	3648.19	0.57896	3648.19	0.641837
3647.71	0.716859	3647.71	0.579061	3647.71	0.641608
3647.23	0.71676	3647.23	0.579141	3647.23	0.641424
3646.74	0.716641	3646.74	0.579074	3646.74	0.641263
3646.26	0.716474	3646.26	0.578803	3646.26	0.641098
3645.78	0.716241	3645.78	0.578373	3645.78	0.640907
3645.3	0.715943	3645.3	0.577895	3645.3	0.64068
3644.82	0.715602	3644.82	0.577478	3644.82	0.640423
3644.33	0.715248	3644.33	0.577183	3644.33	0.640148
3643.85	0.714912	3643.85	0.577016	3643.85	0.639873
3643.37	0.714617	3643.37	0.576941	3643.37	0.639614
3642.89	0.714369	3642.89	0.576908	3642.89	0.63938
3642.4	0.714163	3642.4	0.576867	3642.4	0.63917
3641.92	0.713985	3641.92	0.576787	3641.92	0.638981
3641.44	0.713819	3641.44	0.576661	3641.44	0.638805
3640.96	0.713653	3640.96	0.576505	3640.96	0.638634
3640.48	0.71348	3640.48	0.576349	3640.48	0.638464
3639.99	0.713301	3639.99	0.576221	3639.99	0.638291
3639.51	0.713121	3639.51	0.576131	3639.51	0.638115
3639.03	0.712945	3639.03	0.576067	3639.03	0.637938
3638.55	0.712777	3638.55	0.575999	3638.55	0.637761
3638.06	0.712614	3638.06	0.575891	3638.06	0.637588
3637.58	0.71245	3637.58	0.57572	3637.58	0.637418
3637.1	0.712278	3637.1	0.575495	3637.1	0.637251
3636.62	0.712094	3636.62	0.575254	3636.62	0.637083
3636.14	0.711897	3636.14	0.575059	3636.14	0.636908
3635.65	0.711695	3635.65	0.574963	3635.65	0.636719
3635.17	0.711495	3635.17	0.574974	3635.17	0.636513
3634.69	0.711302	3634.69	0.575027	3634.69	0.63629
3634.21	0.711109	3634.21	0.575	3634.21	0.636056
3633.72	0.710895	3633.72	0.574761	3633.72	0.635814
3633.24	0.710628	3633.24	0.574225	3633.24	0.635565
3632.76	0.710279	3632.76	0.573411	3632.76	0.635299
3632.28	0.709833	3632.28	0.572458	3632.28	0.635002
3631.8	0.709308	3631.8	0.571592	3631.8	0.634662
3631.31	0.708754	3631.31	0.571058	3631.31	0.634276
3630.83	0.708252	3630.83	0.57104	3630.83	0.633859
3630.35	0.707893	3630.35	0.571589	3630.35	0.633448
3629.87	0.707745	3629.87	0.572563	3629.87	0.633095
3629.39	0.707818	3629.39	0.573638	3629.39	0.632843
3628.9	0.708049	3628.9	0.574439	3628.9	0.632707
3628.42	0.708321	3628.42	0.574716	3628.42	0.632656
3627.94	0.708514	3627.94	0.574458	3627.94	0.63263
3627.46	0.70855	3627.46	0.573862	3627.46	0.632571
3626.97	0.708412	3626.97	0.573183	3626.97	0.632443
3626.49	0.708131	3626.49	0.572599	3626.49	0.632237
3626.01	0.707757	3626.01	0.572171	3626.01	0.631967
3625.53	0.707343	3625.53	0.571869	3625.53	0.631657
3625.05	0.706925	3625.05	0.571627	3625.05	0.631334
3624.56	0.706523	3624.56	0.571387	3624.56	0.631019
3624.08	0.706149	3624.08	0.571117	3624.08	0.63073
3623.6	0.705802	3623.6	0.570807	3623.6	0.630476
3623.12	0.705477	3623.12	0.570463	3623.12	0.630258
3622.63	0.70516	3622.63	0.570108	3622.63	0.630059
3622.15	0.704835	3622.15	0.569787	3622.15	0.62985
3621.67	0.704491	3621.67	0.569562	3621.67	0.629595
3621.19	0.704132	3621.19	0.569474	3621.19	0.62927
3620.71	0.703773	3620.71	0.569516	3620.71	0.628872
3620.22	0.703438	3620.22	0.569629	3620.22	0.628425
3619.74	0.703145	3619.74	0.569716	3619.74	0.627965
3619.26	0.702894	3619.26	0.569699	3619.26	0.627527
3618.78	0.702672	3618.78	0.56955	3618.78	0.627129
3618.3	0.702451	3618.3	0.569272	3618.3	0.626771
3617.81	0.702203	3617.81	0.56888	3617.81	0.626442
3617.33	0.701907	3617.33	0.568395	3617.33	0.626124
3616.85	0.70155	3616.85	0.567862	3616.85	0.625802
3616.37	0.701134	3616.37	0.567347	3616.37	0.625461
3615.88	0.700671	3615.88	0.566912	3615.88	0.625089
3615.4	0.700184	3615.4	0.566588	3615.4	0.624686
3614.92	0.699698	3614.92	0.566377	3614.92	0.624255
3614.44	0.699241	3614.44	0.566269	3614.44	0.623811
3613.96	0.69883	3613.96	0.566248	3613.96	0.623368
3613.47	0.698472	3613.47	0.566259	3613.47	0.622939
3612.99	0.698156	3612.99	0.566189	3612.99	0.622536
3612.51	0.697851	3612.51	0.565904	3612.51	0.62216
3612.03	0.697516	3612.03	0.565352	3612.03	0.621797
3611.54	0.697118	3611.54	0.564637	3611.54	0.621425
3611.06	0.696656	3611.06	0.563983	3611.06	0.621021
3610.58	0.696161	3610.58	0.563585	3610.58	0.620576
3610.1	0.695686	3610.1	0.56349	3610.1	0.620103
3609.62	0.695278	3609.62	0.563582	3609.62	0.619638
3609.13	0.694957	3609.13	0.563694	3609.13	0.619218
3608.65	0.694711	3608.65	0.563715	3608.65	0.618865
3608.17	0.694512	3608.17	0.563644	3608.17	0.618578
3607.69	0.69433	3607.69	0.563534	3607.69	0.618336
3607.2	0.694145	3607.2	0.563411	3607.2	0.618117
3606.72	0.693938	3606.72	0.563249	3606.72	0.617902
3606.24	0.693693	3606.24	0.563007	3606.24	0.617672
3605.76	0.69339	3605.76	0.562679	3605.76	0.61741
3605.28	0.69302	3605.28	0.562301	3605.28	0.617106
3604.79	0.692588	3604.79	0.561922	3604.79	0.616755
3604.31	0.692113	3604.31	0.561564	3604.31	0.616362
3603.83	0.69162	3603.83	0.561231	3603.83	0.615942
3603.35	0.691132	3603.35	0.56092	3603.35	0.615512
3602.87	0.690671	3602.87	0.560645	3602.87	0.615089
3602.38	0.690256	3602.38	0.560429	3602.38	0.614688
3601.9	0.689902	3601.9	0.560287	3601.9	0.614331
3601.42	0.689615	3601.42	0.560206	3601.42	0.61403
3600.94	0.689383	3600.94	0.560143	3600.94	0.613783
3600.45	0.689169	3600.45	0.56004	3600.45	0.613561
3599.97	0.688922	3599.97	0.559851	3599.97	0.613318
3599.49	0.688597	3599.49	0.559555	3599.49	0.613002
3599.01	0.688167	3599.01	0.559144	3599.01	0.612585
3598.53	0.687638	3598.53	0.558634	3598.53	0.612071
3598.04	0.687039	3598.04	0.558069	3598.04	0.611493
3597.56	0.686417	3597.56	0.557524	3597.56	0.610898
3597.08	0.685818	3597.08	0.557082	3597.08	0.610328
3596.6	0.685279	3596.6	0.556789	3596.6	0.609808
3596.11	0.684823	3596.11	0.556624	3596.11	0.609351
3595.63	0.684451	3595.63	0.556525	3595.63	0.60896
3595.15	0.684151	3595.15	0.556429	3595.15	0.608628
3594.67	0.683897	3594.67	0.556317	3594.67	0.608342
3594.19	0.683665	3594.19	0.556198	3594.19	0.608083
3593.7	0.683429	3593.7	0.55607	3593.7	0.607831
3593.22	0.683161	3593.22	0.555887	3593.22	0.607566
3592.74	0.682837	3592.74	0.555575	3592.74	0.607268
3592.26	0.682431	3592.26	0.555081	3592.26	0.606924
3591.78	0.68193	3591.78	0.554415	3591.78	0.606524
3591.29	0.68134	3591.29	0.553665	3591.29	0.60607
3590.81	0.680692	3590.81	0.552965	3590.81	0.605569
3590.33	0.68004	3590.33	0.552443	3590.33	0.605046
3589.85	0.679449	3589.85	0.552171	3589.85	0.604535
3589.36	0.678981	3589.36	0.552144	3589.36	0.604083
3588.88	0.678681	3588.88	0.552306	3588.88	0.60374
3588.4	0.678563	3588.4	0.5526	3588.4	0.603544
3587.92	0.678609	3587.92	0.552988	3587.92	0.603507
3587.44	0.678765	3587.44	0.553421	3587.44	0.603599
3586.95	0.678947	3586.95	0.553794	3586.95	0.603745
3586.47	0.679053	3586.47	0.553958	3586.47	0.603845
3585.99	0.678989	3585.99	0.553805	3585.99	0.6038
3585.51	0.6787	3585.51	0.553346	3585.51	0.60355
3585.02	0.678197	3585.02	0.552702	3585.02	0.603094
3584.54	0.677549	3584.54	0.552042	3584.54	0.602494
3584.06	0.676852	3584.06	0.551483	3584.06	0.601844
3583.58	0.676191	3583.58	0.551044	3583.58	0.601229
3583.1	0.675602	3583.1	0.550679	3583.1	0.600689
3582.61	0.675076	3582.61	0.550331	3582.61	0.600213
3582.13	0.674576	3582.13	0.549965	3582.13	0.599755
3581.65	0.674066	3581.65	0.549583	3581.65	0.599269
3581.17	0.673536	3581.17	0.549195	3581.17	0.598737
3580.68	0.672997	3580.68	0.548808	3580.68	0.598174
3580.2	0.672472	3580.2	0.548419	3580.2	0.59761
3579.72	0.671978	3579.72	0.54802	3579.72	0.59708
3579.24	0.67152	3579.24	0.547619	3579.24	0.596602
3578.76	0.671093	3578.76	0.54724	3578.76	0.596175
3578.27	0.670688	3578.27	0.546909	3578.27	0.595789
3577.79	0.670298	3577.79	0.546629	3577.79	0.595431
3577.31	0.669916	3577.31	0.546381	3577.31	0.595086
3576.83	0.66954	3576.83	0.546141	3576.83	0.594748
3576.35	0.669166	3576.35	0.545897	3576.35	0.594411
3575.86	0.668794	3575.86	0.545651	3575.86	0.59407
3575.38	0.668426	3575.38	0.545413	3575.38	0.593726
3574.9	0.668064	3574.9	0.54518	3574.9	0.593379
3574.42	0.66771	3574.42	0.544939	3574.42	0.593033
3573.93	0.667367	3573.93	0.544675	3573.93	0.592694
3573.45	0.667037	3573.45	0.544391	3573.45	0.592371
3572.97	0.666728	3572.97	0.544105	3572.97	0.592079
3572.49	0.666446	3572.49	0.543838	3572.49	0.591835
3572.01	0.666189	3572.01	0.543584	3572.01	0.59165
3571.52	0.665941	3571.52	0.543309	3571.52	0.591517
3571.04	0.665667	3571.04	0.542974	3571.04	0.591403
3570.56	0.665326	3570.56	0.542576	3570.56	0.591257
3570.08	0.664895	3570.08	0.542169	3570.08	0.591022
3569.59	0.664385	3569.59	0.541833	3569.59	0.590664
3569.11	0.663848	3569.11	0.541629	3569.11	0.590191
3568.63	0.663351	3568.63	0.541565	3568.63	0.589653
3568.15	0.662953	3568.15	0.541595	3568.15	0.589122
3567.67	0.662674	3567.67	0.541656	3567.67	0.588655
3567.18	0.66249	3567.18	0.541689	3567.18	0.58828
3566.7	0.662349	3566.7	0.541645	3566.7	0.587983
3566.22	0.662198	3566.22	0.541475	3566.22	0.587735
3565.74	0.661995	3565.74	0.541162	3565.74	0.5875
3565.26	0.661727	3565.26	0.540746	3565.26	0.587259
3564.77	0.661409	3564.77	0.540317	3564.77	0.58701
3564.29	0.661074	3564.29	0.539968	3564.29	0.586769
3563.81	0.660762	3563.81	0.539739	3563.81	0.586555
3563.33	0.660494	3563.33	0.539603	3563.33	0.58638
3562.84	0.660263	3562.84	0.539499	3562.84	0.586235
3562.36	0.660036	3562.36	0.539381	3562.36	0.586085
3561.88	0.659772	3561.88	0.539234	3561.88	0.585881
3561.4	0.659444	3561.4	0.539054	3561.4	0.585585
3560.92	0.659053	3560.92	0.538835	3560.92	0.58519
3560.43	0.658623	3560.43	0.538563	3560.43	0.584727
3559.95	0.658187	3559.95	0.538231	3559.95	0.584245
3559.47	0.657766	3559.47	0.537855	3559.47	0.583789
3558.99	0.657366	3558.99	0.537475	3558.99	0.583378
3558.5	0.656982	3558.5	0.537131	3558.5	0.583006
3558.02	0.656605	3558.02	0.536836	3558.02	0.582654
3557.54	0.656231	3557.54	0.536569	3557.54	0.582306
3557.06	0.655861	3557.06	0.536294	3557.06	0.581957
3556.58	0.655494	3556.58	0.535984	3556.58	0.581612
3556.09	0.655132	3556.09	0.535637	3556.09	0.581277
3555.61	0.654773	3555.61	0.53528	3555.61	0.580958
3555.13	0.654424	3555.13	0.534948	3555.13	0.58066
3554.65	0.654097	3554.65	0.534682	3554.65	0.58039
3554.16	0.653811	3554.16	0.534521	3554.16	0.580157
3553.68	0.653584	3553.68	0.534485	3553.68	0.579968
3553.2	0.653423	3553.2	0.534557	3553.2	0.579822
3552.72	0.65331	3552.72	0.534672	3552.72	0.5797
3552.24	0.653201	3552.24	0.534721	3552.24	0.579565
3551.75	0.653038	3551.75	0.534607	3551.75	0.579373
3551.27	0.652776	3551.27	0.534289	3551.27	0.579092
3550.79	0.652398	3550.79	0.533803	3550.79	0.578721
3550.31	0.651928	3550.31	0.533235	3550.31	0.578285
3549.83	0.651419	3549.83	0.532679	3549.83	0.577832
3549.34	0.650937	3549.34	0.532226	3549.34	0.577419
3548.86	0.650544	3548.86	0.531949	3548.86	0.577094
3548.38	0.650292	3548.38	0.531888	3548.38	0.5769
3547.9	0.650206	3547.9	0.53203	3547.9	0.576857
3547.41	0.650272	3547.41	0.532311	3547.41	0.576957
3546.93	0.650428	3546.93	0.532634	3546.93	0.577149
3546.45	0.650579	3546.45	0.532897	3546.45	0.577337
3545.97	0.65063	3545.97	0.533023	3545.97	0.577414
3545.49	0.650523	3545.49	0.532977	3545.49	0.577308
3545	0.650258	3545	0.532768	3545	0.577014
3544.52	0.649878	3544.52	0.532438	3544.52	0.576585
3544.04	0.64944	3544.04	0.532039	3544.04	0.576096
3543.56	0.648977	3543.56	0.531614	3543.56	0.575596
3543.07	0.648488	3543.07	0.531175	3543.07	0.575085
3542.59	0.647952	3542.59	0.530706	3542.59	0.574539
3542.11	0.647363	3542.11	0.530192	3542.11	0.573937
3541.63	0.646734	3541.63	0.529646	3541.63	0.57329
3541.15	0.646105	3541.15	0.529104	3541.15	0.572636
3540.66	0.64552	3540.66	0.528608	3540.66	0.572025
3540.18	0.645013	3540.18	0.528179	3540.18	0.571497
3539.7	0.644603	3539.7	0.527827	3539.7	0.571078
3539.22	0.644296	3539.22	0.527563	3539.22	0.570785
3538.73	0.644093	3538.73	0.527409	3538.73	0.570622
3538.25	0.643977	3538.25	0.527389	3538.25	0.570573
3537.77	0.643916	3537.77	0.52749	3537.77	0.570588
3537.29	0.643851	3537.29	0.527638	3537.29	0.570585
3536.81	0.643715	3536.81	0.52771	3536.81	0.570468
3536.32	0.643451	3536.32	0.527593	3536.32	0.570175
3535.84	0.643043	3535.84	0.527236	3535.84	0.569696
3535.36	0.642517	3535.36	0.526686	3535.36	0.569086
3534.88	0.641931	3534.88	0.526056	3534.88	0.56843
3534.4	0.641348	3534.4	0.525461	3534.4	0.567805
3533.91	0.64081	3533.91	0.524966	3533.91	0.567259
3533.43	0.640337	3533.43	0.524578	3533.43	0.566798
3532.95	0.639923	3532.95	0.524268	3532.95	0.566405
3532.47	0.639554	3532.47	0.524005	3532.47	0.566056
3531.98	0.639215	3531.98	0.523759	3531.98	0.565731
3531.5	0.638894	3531.5	0.523514	3531.5	0.565417
3531.02	0.638579	3531.02	0.523266	3531.02	0.565108
3530.54	0.638267	3530.54	0.523021	3530.54	0.564799
3530.06	0.637955	3530.06	0.522791	3530.06	0.564487
3529.57	0.637645	3529.57	0.522585	3529.57	0.56417
3529.09	0.637341	3529.09	0.522397	3529.09	0.563849
3528.61	0.637045	3528.61	0.522213	3528.61	0.563523
3528.13	0.636758	3528.13	0.522021	3528.13	0.563198
3527.64	0.636485	3527.64	0.521823	3527.64	0.562883
3527.16	0.636238	3527.16	0.521633	3527.16	0.5626
3526.68	0.636033	3526.68	0.521471	3526.68	0.56238
3526.2	0.63589	3526.2	0.521364	3526.2	0.562256
3525.72	0.635815	3525.72	0.521335	3525.72	0.562242
3525.23	0.635791	3525.23	0.521384	3525.23	0.562306
3524.75	0.635768	3524.75	0.521482	3524.75	0.562375
3524.27	0.635679	3524.27	0.521563	3524.27	0.562343
3523.79	0.63546	3523.79	0.521534	3523.79	0.562122
3523.31	0.635084	3523.31	0.521316	3523.31	0.561678
3522.82	0.634571	3522.82	0.520887	3522.82	0.561051
3522.34	0.633976	3522.34	0.520293	3522.34	0.560328
3521.86	0.633364	3521.86	0.519634	3521.86	0.559608
3521.38	0.632786	3521.38	0.519023	3521.38	0.55896
3520.89	0.63227	3520.89	0.518531	3520.89	0.558412
3520.41	0.631821	3520.41	0.518178	3520.41	0.557959
3519.93	0.631432	3519.93	0.517935	3519.93	0.55758
3519.45	0.631091	3519.45	0.517754	3519.45	0.557253
3518.97	0.630784	3518.97	0.517589	3518.97	0.556956
3518.48	0.630496	3518.48	0.517413	3518.48	0.556672
3518	0.630214	3518	0.517214	3518	0.556388
3517.52	0.629933	3517.52	0.516995	3517.52	0.556096
3517.04	0.629659	3517.04	0.516773	3517.04	0.555807
3516.55	0.629412	3516.55	0.516578	3516.55	0.555547
3516.07	0.629218	3516.07	0.51644	3516.07	0.555351
3515.59	0.629089	3515.59	0.516375	3515.59	0.555236
3515.11	0.629007	3515.11	0.51637	3515.11	0.555184
3514.63	0.628922	3514.63	0.516371	3514.63	0.555135
3514.14	0.628769	3514.14	0.516309	3514.14	0.555009
3513.66	0.628493	3513.66	0.516121	3513.66	0.554737
3513.18	0.628083	3513.18	0.515785	3513.18	0.554303
3512.7	0.62757	3512.7	0.515324	3512.7	0.553746
3512.21	0.627014	3512.21	0.514803	3512.21	0.553143
3511.73	0.626472	3511.73	0.514303	3511.73	0.55257
3511.25	0.625987	3511.25	0.513902	3511.25	0.552071
3510.77	0.625575	3510.77	0.513643	3510.77	0.551651
3510.29	0.625236	3510.29	0.513509	3510.29	0.551292
3509.8	0.624956	3509.8	0.51343	3509.8	0.550968
3509.32	0.624714	3509.32	0.513325	3509.32	0.550664
3508.84	0.624485	3508.84	0.513134	3508.84	0.550374
3508.36	0.624249	3508.36	0.512857	3508.36	0.550095
3507.88	0.623994	3507.88	0.512538	3507.88	0.549826
3507.39	0.623721	3507.39	0.512225	3507.39	0.549567
3506.91	0.623442	3506.91	0.511946	3506.91	0.549319
3506.43	0.623176	3506.43	0.511713	3506.43	0.549093
3505.95	0.622948	3505.95	0.511545	3505.95	0.548915
3505.46	0.622793	3505.46	0.511485	3505.46	0.54882
3504.98	0.622741	3504.98	0.511581	3504.98	0.548843
3504.5	0.622805	3504.5	0.511843	3504.5	0.548987
3504.02	0.622949	3504.02	0.51221	3504.02	0.549208
3503.54	0.623091	3503.54	0.512545	3503.54	0.5494
3503.05	0.62312	3503.05	0.512689	3503.05	0.549438
3502.57	0.622949	3502.57	0.512541	3502.57	0.549229
3502.09	0.622558	3502.09	0.512114	3502.09	0.548762
3501.61	0.622006	3501.61	0.511519	3501.61	0.548119
3501.12	0.621405	3501.12	0.510911	3501.12	0.547432
3500.64	0.620872	3500.64	0.510419	3500.64	0.546837
3500.16	0.620481	3500.16	0.510103	3500.16	0.546417
3499.68	0.620243	3499.68	0.509947	3499.68	0.546183
3499.2	0.620118	3499.2	0.509893	3499.2	0.546086
3498.71	0.620036	3498.71	0.509876	3498.71	0.546044
3498.23	0.619926	3498.23	0.509842	3498.23	0.54597
3497.75	0.619742	3497.75	0.509759	3497.75	0.545808
3497.27	0.619476	3497.27	0.509613	3497.27	0.545541
3496.79	0.619154	3496.79	0.50941	3496.79	0.545196
3496.3	0.618818	3496.3	0.509172	3496.3	0.544825
3495.82	0.618501	3495.82	0.508925	3495.82	0.544474
3495.34	0.61821	3495.34	0.508682	3495.34	0.544158
3494.86	0.61793	3494.86	0.50844	3494.86	0.543865
3494.37	0.617636	3494.37	0.508188	3494.37	0.543567
3493.89	0.617317	3493.89	0.50792	3493.89	0.543245
3493.41	0.616977	3493.41	0.507641	3493.41	0.542899
3492.93	0.616633	3492.93	0.507366	3492.93	0.542545
3492.45	0.6163	3492.45	0.507106	3492.45	0.542201
3491.96	0.615984	3491.96	0.506862	3491.96	0.541878
3491.48	0.615684	3491.48	0.506627	3491.48	0.54158
3491	0.615399	3491	0.506399	3491	0.541312
3490.52	0.615133	3490.52	0.506192	3490.52	0.541078
3490.03	0.614899	3490.03	0.506033	3490.03	0.540886
3489.55	0.614712	3489.55	0.505949	3489.55	0.54074
3489.07	0.614583	3489.07	0.505946	3489.07	0.54064
3488.59	0.61451	3488.59	0.505997	3488.59	0.54058
3488.11	0.614471	3488.11	0.506051	3488.11	0.540542
3487.62	0.614419	3487.62	0.506056	3487.62	0.54049
3487.14	0.614304	3487.14	0.50597	3487.14	0.540376
3486.66	0.614085	3486.66	0.505781	3486.66	0.54016
3486.18	0.613754	3486.18	0.505493	3486.18	0.539828
3485.69	0.613335	3485.69	0.505125	3485.69	0.539405
3485.21	0.612876	3485.21	0.504709	3485.21	0.538943
3484.73	0.612426	3484.73	0.504299	3484.73	0.538499
3484.25	0.612024	3484.25	0.503956	3484.25	0.538116
3483.77	0.611694	3483.77	0.50373	3483.77	0.537812
3483.28	0.611452	3483.28	0.503637	3483.28	0.537593
3482.8	0.611313	3482.8	0.503657	3482.8	0.537466
3482.32	0.611287	3482.32	0.503765	3482.32	0.537449
3481.84	0.611371	3481.84	0.50393	3481.84	0.537551
3481.36	0.611529	3481.36	0.504125	3481.36	0.537745
3480.87	0.611689	3480.87	0.504306	3480.87	0.537961
3480.39	0.611754	3480.39	0.504407	3480.39	0.53809
3479.91	0.611645	3479.91	0.504356	3479.91	0.53803
3479.43	0.611328	3479.43	0.50411	3479.43	0.537733
3478.94	0.610837	3478.94	0.503692	3478.94	0.537227
3478.46	0.610257	3478.46	0.503177	3478.46	0.536605
3477.98	0.609682	3477.98	0.502662	3477.98	0.535981
3477.5	0.609185	3477.5	0.50222	3477.5	0.535444
3477.02	0.608791	3477.02	0.501888	3477.02	0.53503
3476.53	0.608489	3476.53	0.501665	3476.53	0.534724
3476.05	0.608246	3476.05	0.501517	3476.05	0.534485
3475.57	0.608028	3475.57	0.501401	3475.57	0.534266
3475.09	0.607811	3475.09	0.501273	3475.09	0.534039
3474.6	0.607586	3474.6	0.501111	3474.6	0.533795
3474.12	0.607353	3474.12	0.500916	3474.12	0.533543
3473.64	0.607123	3473.64	0.500714	3473.64	0.533303
3473.16	0.606915	3473.16	0.500543	3473.16	0.533099
3472.68	0.606757	3472.68	0.50044	3472.68	0.532962
3472.19	0.606682	3472.19	0.500437	3472.19	0.532926
3471.71	0.606719	3471.71	0.500557	3471.71	0.533019
3471.23	0.606872	3471.23	0.500801	3471.23	0.533247
3470.75	0.60711	3470.75	0.501128	3470.75	0.533574
3470.27	0.607363	3470.27	0.501463	3470.27	0.533921
3469.78	0.607551	3469.78	0.501714	3469.78	0.534191
3469.3	0.607611	3469.3	0.501824	3469.3	0.534309
3468.82	0.607528	3468.82	0.501787	3468.82	0.534252
3468.34	0.607321	3468.34	0.50164	3468.34	0.534041
3467.85	0.60702	3467.85	0.501417	3467.85	0.533714
3467.37	0.606641	3467.37	0.501119	3467.37	0.533292
3466.89	0.606182	3466.89	0.500725	3466.89	0.532777
3466.41	0.605647	3466.41	0.500225	3466.41	0.532179
3465.93	0.60506	3465.93	0.499649	3465.93	0.531527
3465.44	0.604463	3465.44	0.499065	3465.44	0.530878
3464.96	0.603903	3464.96	0.498546	3464.96	0.530285
3464.48	0.603409	3464.48	0.498138	3464.48	0.529779
3464	0.602992	3464	0.497843	3464	0.529362
3463.51	0.602656	3463.51	0.497642	3463.51	0.529027
3463.03	0.602408	3463.03	0.497517	3463.03	0.528775
3462.55	0.602258	3462.55	0.497457	3462.55	0.528618
3462.07	0.602205	3462.07	0.497455	3462.07	0.528562
3461.59	0.60222	3461.59	0.497493	3461.59	0.528583
3461.1	0.602243	3461.1	0.497528	3461.1	0.528619
3460.62	0.602201	3460.62	0.497501	3460.62	0.528587
3460.14	0.602034	3460.14	0.497365	3460.14	0.528419
3459.66	0.601725	3459.66	0.497105	3459.66	0.528092
3459.17	0.60131	3459.17	0.496751	3459.17	0.527641
3458.69	0.600852	3458.69	0.496358	3458.69	0.527136
3458.21	0.600416	3458.21	0.495985	3458.21	0.526649
3457.73	0.600042	3457.73	0.495666	3457.73	0.526227
3457.25	0.599739	3457.25	0.495411	3457.25	0.525881
3456.76	0.599493	3456.76	0.495208	3456.76	0.525596
3456.28	0.59928	3456.28	0.495039	3456.28	0.52535
3455.8	0.599082	3455.8	0.49489	3455.8	0.525125
3455.32	0.598887	3455.32	0.494747	3455.32	0.524911
3454.84	0.598689	3454.84	0.494603	3454.84	0.524699
3454.35	0.598487	3454.35	0.494455	3454.35	0.524483
3453.87	0.598283	3453.87	0.494299	3453.87	0.524257
3453.39	0.598077	3453.39	0.494135	3453.39	0.524018
3452.91	0.597873	3452.91	0.493965	3452.91	0.523767
3452.42	0.597672	3452.42	0.493792	3452.42	0.523508
3451.94	0.597472	3451.94	0.49362	3451.94	0.523249
3451.46	0.597274	3451.46	0.493445	3451.46	0.522997
3450.98	0.597076	3450.98	0.493261	3450.98	0.522755
3450.5	0.596878	3450.5	0.493059	3450.5	0.522527
3450.01	0.596688	3450.01	0.492844	3450.01	0.522319
3449.53	0.596516	3449.53	0.492649	3449.53	0.52214
3449.05	0.596377	3449.05	0.492529	3449.05	0.521995
3448.57	0.596277	3448.57	0.492521	3448.57	0.521875
3448.08	0.596209	3448.08	0.492605	3448.08	0.521758
3447.6	0.596146	3447.6	0.492693	3447.6	0.521611
3447.12	0.596052	3447.12	0.492684	3447.12	0.521405
3446.64	0.595896	3446.64	0.492513	3446.64	0.521129
3446.16	0.595672	3446.16	0.4922	3446.16	0.520796
3445.67	0.5954	3445.67	0.491827	3445.67	0.520436
3445.19	0.595112	3445.19	0.49148	3445.19	0.520084
3444.71	0.59484	3444.71	0.491209	3444.71	0.519761
3444.23	0.5946	3444.23	0.491018	3444.23	0.519472
3443.75	0.594395	3443.75	0.490891	3443.75	0.51921
3443.26	0.594221	3443.26	0.490796	3443.26	0.518966
3442.78	0.594069	3442.78	0.490704	3442.78	0.518729
3442.3	0.59393	3442.3	0.490585	3442.3	0.518497
3441.82	0.593797	3441.82	0.490432	3441.82	0.518267
3441.33	0.593669	3441.33	0.490261	3441.33	0.518044
3440.85	0.593562	3440.85	0.490112	3440.85	0.517845
3440.37	0.593505	3440.37	0.490031	3440.37	0.517699
3439.89	0.593531	3439.89	0.490048	3439.89	0.517642
3439.41	0.593662	3439.41	0.490172	3439.41	0.517697
3438.92	0.593881	3438.92	0.490381	3438.92	0.517855
3438.44	0.594139	3438.44	0.490624	3438.44	0.518065
3437.96	0.594369	3437.96	0.49084	3437.96	0.518252
3437.48	0.594524	3437.48	0.490985	3437.48	0.518363
3436.99	0.594598	3436.99	0.491053	3436.99	0.518381
3436.51	0.594613	3436.51	0.491064	3436.51	0.518328
3436.03	0.594583	3436.03	0.491032	3436.03	0.51822
3435.55	0.594495	3435.55	0.490938	3435.55	0.518042
3435.07	0.594311	3435.07	0.490739	3435.07	0.51775
3434.58	0.594002	3434.58	0.4904	3434.58	0.517307
3434.1	0.593585	3434.1	0.489941	3434.1	0.51673
3433.62	0.593133	3433.62	0.48944	3433.62	0.516102
3433.14	0.592747	3433.14	0.489009	3433.14	0.515542
3432.65	0.592508	3432.65	0.488742	3432.65	0.515152
3432.17	0.592444	3432.17	0.488666	3432.17	0.514968
3431.69	0.592516	3431.69	0.488735	3431.69	0.514948
3431.21	0.592641	3431.21	0.488853	3431.21	0.514998
3430.73	0.592733	3430.73	0.488922	3430.73	0.515014
3430.24	0.592739	3430.24	0.488889	3430.24	0.514932
3429.76	0.592651	3429.76	0.488754	3429.76	0.51474
3429.28	0.592495	3429.28	0.488553	3429.28	0.514465
3428.8	0.592303	3428.8	0.488322	3428.8	0.514145
3428.32	0.592093	3428.32	0.48808	3428.32	0.513802
3427.83	0.591873	3427.83	0.487828	3427.83	0.513449
3427.35	0.591648	3427.35	0.487571	3427.35	0.513095
3426.87	0.591434	3426.87	0.487326	3426.87	0.512758
3426.39	0.591247	3426.39	0.487113	3426.39	0.512458
3425.9	0.591099	3425.9	0.486946	3425.9	0.512207
3425.42	0.590989	3425.42	0.486822	3425.42	0.512004
3424.94	0.590912	3424.94	0.486727	3424.94	0.51184
3424.46	0.59086	3424.46	0.486647	3424.46	0.511704
3423.98	0.590835	3423.98	0.486578	3423.98	0.511596
3423.49	0.590844	3423.49	0.486526	3423.49	0.511521
3423.01	0.590896	3423.01	0.486514	3423.01	0.511488
3422.53	0.590997	3422.53	0.486564	3422.53	0.511503
3422.05	0.591141	3422.05	0.486685	3422.05	0.511558
3421.56	0.591303	3421.56	0.486851	3421.56	0.511628
3421.08	0.591449	3421.08	0.487004	3421.08	0.511674
3420.6	0.591544	3420.6	0.487084	3420.6	0.511662
3420.12	0.591572	3420.12	0.487061	3420.12	0.511579
3419.64	0.591542	3419.64	0.486953	3419.64	0.511437
3419.15	0.591483	3419.15	0.486811	3419.15	0.511272
3418.67	0.59143	3418.67	0.486692	3418.67	0.511117
3418.19	0.591407	3418.19	0.486623	3418.19	0.510998
3417.71	0.591422	3417.71	0.486604	3417.71	0.510925
3417.23	0.591478	3417.23	0.486623	3417.23	0.510894
3416.74	0.591571	3416.74	0.486671	3416.74	0.510903
3416.26	0.591705	3416.26	0.48675	3416.26	0.510951
3415.78	0.591888	3415.78	0.486874	3415.78	0.511046
3415.3	0.592132	3415.3	0.487055	3415.3	0.511201
3414.81	0.592436	3414.81	0.487297	3414.81	0.51142
3414.33	0.592783	3414.33	0.48758	3414.33	0.511685
3413.85	0.593123	3413.85	0.487855	3413.85	0.511947
3413.37	0.593393	3413.37	0.488061	3413.37	0.512136
3412.89	0.593541	3412.89	0.488147	3412.89	0.512191
3412.4	0.593558	3412.4	0.488105	3412.4	0.512101
3411.92	0.593493	3411.92	0.487987	3411.92	0.511916
3411.44	0.593436	3411.44	0.48788	3411.44	0.511732
3410.96	0.593467	3410.96	0.487865	3410.96	0.511643
3410.47	0.593618	3410.47	0.487969	3410.47	0.511685
3409.99	0.593846	3409.99	0.48815	3409.99	0.511819
3409.51	0.594068	3409.51	0.488322	3409.51	0.51195
3409.03	0.5942	3409.03	0.488401	3409.03	0.511986
3408.55	0.594209	3408.55	0.488354	3408.55	0.511882
3408.06	0.594124	3408.06	0.488208	3408.06	0.511664
3407.58	0.594007	3407.58	0.488031	3407.58	0.511401
3407.1	0.593922	3407.1	0.487888	3407.1	0.511168
3406.62	0.593905	3406.62	0.487814	3406.62	0.511007
3406.13	0.593958	3406.13	0.487809	3406.13	0.510927
3405.65	0.59407	3405.65	0.487857	3405.65	0.510912
3405.17	0.594239	3405.17	0.487954	3405.17	0.510955
3404.69	0.594482	3404.69	0.488118	3404.69	0.511071
3404.21	0.594831	3404.21	0.488382	3404.21	0.511294
3403.72	0.595304	3403.72	0.488776	3403.72	0.511655
3403.24	0.595894	3403.24	0.489297	3403.24	0.512156
3402.76	0.596554	3402.76	0.489904	3402.76	0.512757
3402.28	0.597212	3402.28	0.490522	3402.28	0.513374
3401.8	0.597789	3401.8	0.491063	3401.8	0.513909
3401.31	0.598218	3401.31	0.491445	3401.31	0.514271
3400.83	0.598459	3400.83	0.491615	3400.83	0.514399
3400.35	0.598499	3400.35	0.49155	3400.35	0.514271
3399.87	0.598356	3399.87	0.491279	3399.87	0.513912
3399.38	0.598078	3399.38	0.490881	3399.38	0.513402
3398.9	0.597734	3398.9	0.490445	3398.9	0.512823
3398.42	0.597406	3398.42	0.490052	3398.42	0.512261
3397.94	0.597166	3397.94	0.48976	3397.94	0.511792
3397.46	0.597063	3397.46	0.489592	3397.46	0.511468
3396.97	0.597103	3396.97	0.489542	3396.97	0.511304
3396.49	0.597257	3396.49	0.489582	3396.49	0.51128
3396.01	0.597476	3396.01	0.489679	3396.01	0.511347
3395.53	0.597717	3395.53	0.489811	3395.53	0.511459
3395.04	0.597971	3395.04	0.489984	3395.04	0.511596
3394.56	0.598262	3394.56	0.490233	3394.56	0.511772
3394.08	0.598638	3394.08	0.490593	3394.08	0.512025
3393.6	0.599125	3393.6	0.49107	3393.6	0.512383
3393.12	0.599697	3393.12	0.491611	3393.12	0.51282
3392.63	0.600269	3392.63	0.492115	3392.63	0.513256
3392.15	0.600725	3392.15	0.492468	3392.15	0.513573
3391.67	0.600972	3391.67	0.492594	3391.67	0.513668
3391.19	0.60098	3391.19	0.492484	3391.19	0.513504
3390.71	0.600797	3390.71	0.4922	3390.71	0.513122
3390.22	0.60052	3390.22	0.491835	3390.22	0.512622
3389.74	0.600254	3389.74	0.491486	3389.74	0.512121
3389.26	0.600075	3389.26	0.491216	3389.26	0.511707
3388.78	0.60001	3388.78	0.491052	3388.78	0.511418
3388.29	0.600049	3388.29	0.490985	3388.29	0.511249
3387.81	0.600162	3387.81	0.490991	3387.81	0.511169
3387.33	0.60032	3387.33	0.491044	3387.33	0.511146
3386.85	0.600505	3386.85	0.491129	3386.85	0.511155
3386.37	0.600709	3386.37	0.491237	3386.37	0.511182
3385.88	0.600931	3385.88	0.491361	3385.88	0.51122
3385.4	0.601167	3385.4	0.491496	3385.4	0.511262
3384.92	0.601415	3384.92	0.491632	3384.92	0.511304
3384.44	0.601672	3384.44	0.491766	3384.44	0.511346
3383.95	0.601937	3383.95	0.491898	3383.95	0.511396
3383.47	0.602217	3383.47	0.492042	3383.47	0.511465
3382.99	0.602525	3382.99	0.492215	3382.99	0.511571
3382.51	0.602872	3382.51	0.492432	3382.51	0.511727
3382.03	0.603259	3382.03	0.492693	3382.03	0.511928
3381.54	0.603666	3381.54	0.492976	3381.54	0.512152
3381.06	0.604055	3381.06	0.493244	3381.06	0.512357
3380.58	0.604389	3380.58	0.49346	3380.58	0.512503
3380.1	0.604653	3380.1	0.493609	3380.1	0.512575
3379.61	0.604869	3379.61	0.493709	3379.61	0.512591
3379.13	0.605083	3379.13	0.493803	3379.13	0.512599
3378.65	0.605343	3378.65	0.493933	3378.65	0.512647
3378.17	0.605669	3378.17	0.494116	3378.17	0.512756
3377.69	0.606039	3377.69	0.494332	3377.69	0.512904
3377.2	0.606408	3377.2	0.494541	3377.2	0.513047
3376.72	0.606729	3376.72	0.494704	3376.72	0.513141
3376.24	0.606983	3376.24	0.494806	3376.24	0.513167
3375.76	0.607184	3375.76	0.494861	3375.76	0.513139
3375.28	0.607369	3375.28	0.494901	3375.28	0.513095
3374.79	0.607575	3374.79	0.494961	3374.79	0.513071
3374.31	0.607829	3374.31	0.495063	3374.31	0.513093
3373.83	0.608143	3373.83	0.495218	3373.83	0.513172
3373.35	0.608523	3373.35	0.495435	3373.35	0.513316
3372.86	0.608982	3372.86	0.495727	3372.86	0.513538
3372.38	0.609535	3372.38	0.496109	3372.38	0.513857
3371.9	0.610188	3371.9	0.49659	3371.9	0.514285
3371.42	0.610921	3371.42	0.497151	3371.42	0.514805
3370.94	0.611683	3370.94	0.497739	3370.94	0.515366
3370.45	0.612402	3370.45	0.498286	3370.45	0.515889
3369.97	0.613015	3369.97	0.498726	3369.97	0.516298
3369.49	0.613489	3369.49	0.499027	3369.49	0.51655
3369.01	0.613831	3369.01	0.4992	3369.01	0.516651
3368.52	0.614082	3368.52	0.499278	3368.52	0.516641
3368.04	0.61428	3368.04	0.499301	3368.04	0.516568
3367.56	0.614444	3367.56	0.499289	3367.56	0.516459
3367.08	0.61457	3367.08	0.499238	3367.08	0.516309
3366.6	0.61464	3366.6	0.499135	3366.6	0.516098
3366.11	0.614652	3366.11	0.498974	3366.11	0.515819
3365.63	0.614625	3365.63	0.498775	3365.63	0.515491
3365.15	0.614603	3365.15	0.498574	3365.15	0.51516
3364.67	0.614632	3364.67	0.498418	3364.67	0.514879
3364.19	0.614744	3364.19	0.498347	3364.19	0.514687
3363.7	0.614955	3363.7	0.498382	3363.7	0.514602
3363.22	0.615262	3363.22	0.498521	3363.22	0.514619
3362.74	0.615651	3362.74	0.498747	3362.74	0.51472
3362.26	0.616093	3362.26	0.499023	3362.26	0.514876
3361.77	0.616549	3361.77	0.499305	3361.77	0.515049
3361.29	0.616974	3361.29	0.499547	3361.29	0.515195
3360.81	0.617333	3360.81	0.499717	3360.81	0.515275
3360.33	0.617607	3360.33	0.499802	3360.33	0.515268
3359.85	0.617802	3359.85	0.499815	3359.85	0.515176
3359.36	0.617943	3359.36	0.49978	3359.36	0.515023
3358.88	0.618064	3358.88	0.499729	3358.88	0.514845
3358.4	0.618196	3358.4	0.49969	3358.4	0.514678
3357.92	0.618361	3357.92	0.499685	3357.92	0.514543
3357.43	0.618566	3357.43	0.499724	3357.43	0.51445
3356.95	0.618807	3356.95	0.499803	3356.95	0.514391
3356.47	0.619071	3356.47	0.499908	3356.47	0.514353
3355.99	0.619344	3355.99	0.500018	3355.99	0.514323
3355.51	0.619617	3355.51	0.50012	3355.51	0.51429
3355.02	0.619887	3355.02	0.50021	3355.02	0.514255
3354.54	0.620166	3354.54	0.500303	3354.54	0.514228
3354.06	0.620479	3354.06	0.500423	3354.06	0.514229
3353.58	0.620856	3353.58	0.500604	3353.58	0.514288
3353.09	0.621322	3353.09	0.500871	3353.09	0.514431
3352.61	0.621876	3352.61	0.501228	3352.61	0.514661
3352.13	0.622478	3352.13	0.501641	3352.13	0.514945
3351.65	0.623051	3351.65	0.502039	3351.65	0.515208
3351.17	0.623502	3351.17	0.502335	3351.17	0.515359
3350.68	0.623766	3350.68	0.502457	3350.68	0.515326
3350.2	0.623831	3350.2	0.502387	3350.2	0.515092
3349.72	0.623744	3349.72	0.502167	3349.72	0.514701
3349.24	0.623589	3349.24	0.501877	3349.24	0.514235
3348.76	0.62345	3348.76	0.501598	3348.76	0.513778
3348.27	0.623381	3348.27	0.501383	3348.27	0.513386
3347.79	0.623399	3347.79	0.501249	3347.79	0.513076
3347.31	0.623495	3347.31	0.501186	3347.31	0.512839
3346.83	0.62365	3346.83	0.501175	3346.83	0.512657
3346.34	0.623854	3346.34	0.501206	3346.34	0.512516
3345.86	0.624104	3345.86	0.501278	3345.86	0.512413
3345.38	0.624402	3345.38	0.501396	3345.38	0.512353
3344.9	0.624744	3344.9	0.501557	3344.9	0.512334
3344.42	0.625105	3344.42	0.50174	3344.42	0.512337
3343.93	0.625441	3343.93	0.501904	3343.93	0.512323
3343.45	0.625707	3343.45	0.502004	3343.45	0.512246
3342.97	0.625875	3342.97	0.502012	3342.97	0.512078
3342.49	0.625956	3342.49	0.501936	3342.49	0.511822
3342	0.626002	3342	0.501827	3342	0.511525
3341.52	0.626084	3341.52	0.501752	3341.52	0.511255
3341.04	0.626261	3341.04	0.501768	3341.04	0.511071
3340.56	0.626548	3340.56	0.501891	3340.56	0.510994
3340.08	0.626912	3340.08	0.502084	3340.08	0.510994
3339.59	0.627279	3339.59	0.502279	3339.59	0.511003
3339.11	0.627575	3339.11	0.502402	3339.11	0.510944
3338.63	0.627748	3338.63	0.50241	3338.63	0.510769
3338.15	0.627794	3338.15	0.502302	3338.15	0.51047
3337.67	0.627743	3337.67	0.502109	3337.67	0.510078
3337.18	0.627642	3337.18	0.501873	3337.18	0.50964
3336.7	0.627531	3336.7	0.501632	3336.7	0.509197
3336.22	0.627433	3336.22	0.501409	3336.22	0.508771
3335.74	0.62736	3335.74	0.501219	3335.74	0.508371
3335.25	0.627318	3335.25	0.501064	3335.25	0.507999
3334.77	0.627311	3334.77	0.500942	3334.77	0.507652
3334.29	0.627339	3334.29	0.500842	3334.29	0.507329
3333.81	0.627395	3333.81	0.500754	3333.81	0.507027
3333.33	0.62747	3333.33	0.500674	3333.33	0.50674
3332.84	0.627553	3332.84	0.5006	3332.84	0.506462
3332.36	0.627636	3332.36	0.500534	3332.36	0.506187
3331.88	0.627715	3331.88	0.500475	3331.88	0.505913
3331.4	0.627789	3331.4	0.500418	3331.4	0.505636
3330.91	0.627861	3330.91	0.500362	3330.91	0.505358
3330.43	0.627933	3330.43	0.500305	3330.43	0.505077
3329.95	0.628011	3329.95	0.500247	3329.95	0.504796
3329.47	0.628099	3329.47	0.500193	3329.47	0.50452
3328.99	0.628209	3328.99	0.500151	3328.99	0.504257
3328.5	0.628355	3328.5	0.500135	3328.5	0.504022
3328.02	0.628554	3328.02	0.500163	3328.02	0.50383
3327.54	0.628805	3327.54	0.500239	3327.54	0.503681
3327.06	0.629083	3327.06	0.500347	3327.06	0.503559
3326.57	0.62934	3326.57	0.500446	3326.57	0.503422
3326.09	0.629517	3326.09	0.500486	3326.09	0.503225
3325.61	0.629578	3325.61	0.500428	3325.61	0.502938
3325.13	0.629524	3325.13	0.500268	3325.13	0.502559
3324.65	0.629392	3324.65	0.500036	3324.65	0.50212
3324.16	0.629239	3324.16	0.49978	3324.16	0.501665
3323.68	0.629109	3323.68	0.499541	3323.68	0.501231
3323.2	0.629024	3323.2	0.499341	3323.2	0.500833
3322.72	0.628978	3322.72	0.499178	3322.72	0.500468
3322.24	0.62896	3322.24	0.499039	3322.24	0.500124
3321.75	0.628956	3321.75	0.498912	3321.75	0.499789
3321.27	0.628962	3321.27	0.49879	3321.27	0.499457
3320.79	0.628974	3320.79	0.498671	3320.79	0.49913
3320.31	0.628991	3320.31	0.498557	3320.31	0.498806
3319.82	0.629012	3319.82	0.498448	3319.82	0.498487
3319.34	0.629031	3319.34	0.498341	3319.34	0.498169
3318.86	0.629048	3318.86	0.498238	3318.86	0.497852
3318.38	0.629059	3318.38	0.498136	3318.38	0.497533
3317.9	0.629068	3317.9	0.498035	3317.9	0.497215
3317.41	0.629076	3317.41	0.497931	3317.41	0.4969
3316.93	0.629085	3316.93	0.497826	3316.93	0.496593
3316.45	0.629097	3316.45	0.497718	3316.45	0.496295
3315.97	0.629111	3315.97	0.497611	3315.97	0.496005
3315.48	0.629127	3315.48	0.497511	3315.48	0.495717
3315	0.629145	3315	0.497423	3315	0.495428
3314.52	0.629166	3314.52	0.497346	3314.52	0.495136
3314.04	0.62919	3314.04	0.497273	3314.04	0.494841
3313.56	0.629219	3313.56	0.497195	3313.56	0.494546
3313.07	0.629254	3313.07	0.497107	3313.07	0.494255
3312.59	0.629299	3312.59	0.497015	3312.59	0.493976
3312.11	0.629365	3312.11	0.496937	3312.11	0.493718
3311.63	0.629465	3311.63	0.496895	3311.63	0.493494
3311.14	0.629611	3311.14	0.496905	3311.14	0.493309
3310.66	0.629802	3310.66	0.496971	3310.66	0.493163
3310.18	0.630021	3310.18	0.497076	3310.18	0.493037
3309.7	0.630239	3309.7	0.497189	3309.7	0.492909
3309.22	0.630432	3309.22	0.497278	3309.22	0.492763
3308.73	0.630589	3308.73	0.497327	3308.73	0.492595
3308.25	0.630715	3308.25	0.497341	3308.25	0.492415
3307.77	0.630823	3307.77	0.497337	3307.77	0.492236
3307.29	0.630919	3307.29	0.497329	3307.29	0.492062
3306.81	0.630997	3306.81	0.49732	3306.81	0.491883
3306.32	0.631039	3306.32	0.49729	3306.32	0.49168
3305.84	0.631024	3305.84	0.497213	3305.84	0.491438
3305.36	0.630938	3305.36	0.49707	3305.36	0.491145
3304.88	0.63078	3304.88	0.496856	3304.88	0.490802
3304.39	0.630566	3304.39	0.496585	3304.39	0.49042
3303.91	0.630323	3303.91	0.496287	3303.91	0.490021
3303.43	0.630085	3303.43	0.495997	3303.43	0.489632
3302.95	0.629879	3302.95	0.495742	3302.95	0.489274
3302.47	0.629721	3302.47	0.495541	3302.47	0.488959
3301.98	0.629611	3301.98	0.495393	3301.98	0.488686
3301.5	0.629544	3301.5	0.495287	3301.5	0.488445
3301.02	0.629508	3301.02	0.495208	3301.02	0.488228
3300.54	0.629497	3300.54	0.495144	3300.54	0.488028
3300.05	0.629508	3300.05	0.495091	3300.05	0.487846
3299.57	0.629545	3299.57	0.495055	3299.57	0.487685
3299.09	0.629616	3299.09	0.495046	3299.09	0.487549
3298.61	0.629727	3298.61	0.495071	3298.61	0.487443
3298.13	0.629875	3298.13	0.495129	3298.13	0.487362
3297.64	0.630045	3297.64	0.495207	3297.64	0.487299
3297.16	0.630212	3297.16	0.495285	3297.16	0.487241
3296.68	0.630353	3296.68	0.495343	3296.68	0.487177
3296.2	0.630452	3296.2	0.495369	3296.2	0.487097
3295.72	0.630505	3295.72	0.49536	3295.72	0.487
3295.23	0.630524	3295.23	0.495324	3295.23	0.486889
3294.75	0.630533	3294.75	0.49528	3294.75	0.486776
3294.27	0.630562	3294.27	0.495249	3294.27	0.486676
3293.79	0.630631	3293.79	0.495249	3293.79	0.4866
3293.3	0.630738	3293.3	0.495282	3293.3	0.486548
3292.82	0.63085	3292.82	0.495329	3292.82	0.486503
3292.34	0.630924	3292.34	0.495356	3292.34	0.486442
3291.86	0.630925	3291.86	0.495331	3291.86	0.486346
3291.38	0.630847	3291.38	0.495245	3291.38	0.486211
3290.89	0.630718	3290.89	0.495116	3290.89	0.486056
3290.41	0.63058	3290.41	0.494982	3290.41	0.485908
3289.93	0.630471	3289.93	0.494879	3289.93	0.485788
3289.45	0.63041	3289.45	0.494823	3289.45	0.48571
3288.96	0.630397	3288.96	0.494812	3288.96	0.485671
3288.48	0.630422	3288.48	0.494832	3288.48	0.485663
3288	0.630471	3288	0.494865	3288	0.485676
3287.52	0.630534	3287.52	0.494905	3287.52	0.485702
3287.04	0.630604	3287.04	0.49495	3287.04	0.485735
3286.55	0.63068	3286.55	0.495001	3286.55	0.485773
3286.07	0.630761	3286.07	0.495062	3286.07	0.485815
3285.59	0.630846	3285.59	0.49513	3285.59	0.485863
3285.11	0.630935	3285.11	0.495203	3285.11	0.485919
3284.62	0.631028	3284.62	0.495279	3284.62	0.485985
3284.14	0.631126	3284.14	0.495358	3284.14	0.486063
3283.66	0.631229	3283.66	0.495444	3283.66	0.486157
3283.18	0.63134	3283.18	0.49554	3283.18	0.486268
3282.7	0.631456	3282.7	0.495649	3282.7	0.486396
3282.21	0.631577	3282.21	0.495769	3282.21	0.486541
3281.73	0.631699	3281.73	0.495897	3281.73	0.486695
3281.25	0.631819	3281.25	0.496028	3281.25	0.486852
3280.77	0.631937	3280.77	0.496156	3280.77	0.487007
3280.29	0.632053	3280.29	0.496278	3280.29	0.487159
3279.8	0.632169	3279.8	0.496395	3279.8	0.487313
3279.32	0.63229	3279.32	0.496511	3279.32	0.487479
3278.84	0.632423	3278.84	0.496633	3278.84	0.487663
3278.36	0.632576	3278.36	0.496775	3278.36	0.487871
3277.87	0.632759	3277.87	0.496951	3277.87	0.488107
3277.39	0.632978	3277.39	0.497164	3277.39	0.488373
3276.91	0.633229	3276.91	0.497405	3276.91	0.488663
3276.43	0.633496	3276.43	0.497656	3276.43	0.488971
3275.95	0.633753	3275.95	0.497898	3275.95	0.489282
3275.46	0.633979	3275.46	0.498125	3275.46	0.489585
3274.98	0.634169	3274.98	0.498342	3274.98	0.489876
3274.5	0.634343	3274.5	0.498562	3274.5	0.490166
3274.02	0.634533	3274.02	0.498802	3274.02	0.490473
3273.53	0.634772	3273.53	0.499072	3273.53	0.490814
3273.05	0.635073	3273.05	0.499376	3273.05	0.491198
3272.57	0.635423	3272.57	0.499707	3272.57	0.491616
3272.09	0.635786	3272.09	0.500047	3272.09	0.492047
3271.61	0.636117	3271.61	0.500368	3271.61	0.492467
3271.12	0.636377	3271.12	0.500642	3271.12	0.492858
3270.64	0.636549	3270.64	0.500853	3270.64	0.493214
3270.16	0.636637	3270.16	0.501005	3270.16	0.493541
3269.68	0.636668	3269.68	0.501119	3269.68	0.493856
3269.2	0.636682	3269.2	0.501225	3269.2	0.494174
3268.71	0.636715	3268.71	0.501349	3268.71	0.494513
3268.23	0.636794	3268.23	0.50151	3268.23	0.494882
3267.75	0.636928	3267.75	0.501712	3267.75	0.495283
3267.27	0.63711	3267.27	0.501952	3267.27	0.495714
3266.78	0.637328	3266.78	0.50222	3266.78	0.496167
3266.3	0.637568	3266.3	0.502507	3266.3	0.496637
3265.82	0.637819	3265.82	0.502806	3265.82	0.497121
3265.34	0.638077	3265.34	0.503111	3265.34	0.497616
3264.86	0.63834	3264.86	0.50342	3264.86	0.498124
3264.37	0.63861	3264.37	0.503731	3264.37	0.498644
3263.89	0.638885	3263.89	0.504046	3263.89	0.499175
3263.41	0.639163	3263.41	0.504366	3263.41	0.499717
3262.93	0.639442	3262.93	0.504693	3262.93	0.500268
3262.44	0.639721	3262.44	0.505029	3262.44	0.50083
3261.96	0.640003	3261.96	0.505373	3261.96	0.501403
3261.48	0.640293	3261.48	0.505725	3261.48	0.501989
3261	0.640594	3261	0.506083	3261	0.502586
3260.52	0.640907	3260.52	0.506447	3260.52	0.503194
3260.03	0.641228	3260.03	0.506816	3260.03	0.503812
3259.55	0.641556	3259.55	0.507193	3259.55	0.50444
3259.07	0.641894	3259.07	0.507583	3259.07	0.50508
3258.59	0.642252	3258.59	0.507993	3258.59	0.505738
3258.1	0.642639	3258.1	0.508428	3258.1	0.506419
3257.62	0.643059	3257.62	0.508883	3257.62	0.507126
3257.14	0.643501	3257.14	0.509347	3257.14	0.507852
3256.66	0.643937	3256.66	0.509802	3256.66	0.508582
3256.18	0.644335	3256.18	0.510239	3256.18	0.509299
3255.69	0.644678	3255.69	0.510652	3255.69	0.509993
3255.21	0.644966	3255.21	0.511046	3255.21	0.510664
3254.73	0.645224	3254.73	0.511427	3254.73	0.511325
3254.25	0.645483	3254.25	0.511801	3254.25	0.511993
3253.77	0.645766	3253.77	0.512174	3253.77	0.512679
3253.28	0.646081	3253.28	0.512555	3253.28	0.513389
3252.8	0.646423	3252.8	0.512951	3252.8	0.514119
3252.32	0.646781	3252.32	0.513366	3252.32	0.514863
3251.84	0.647147	3251.84	0.513798	3251.84	0.515615
3251.35	0.647518	3251.35	0.514243	3251.35	0.516372
3250.87	0.647901	3250.87	0.514697	3250.87	0.517137
3250.39	0.648305	3250.39	0.515167	3250.39	0.517915
3249.91	0.648746	3249.91	0.515663	3249.91	0.518717
3249.43	0.649231	3249.43	0.516197	3249.43	0.51955
3248.94	0.649759	3248.94	0.516768	3248.94	0.520415
3248.46	0.650306	3248.46	0.517356	3248.46	0.521298
3247.98	0.650836	3247.98	0.517929	3247.98	0.522178
3247.5	0.651313	3247.5	0.518456	3247.5	0.52303
3247.01	0.651717	3247.01	0.518925	3247.01	0.523837
3246.53	0.652054	3246.53	0.519348	3246.53	0.524601
3246.05	0.652351	3246.05	0.519745	3246.05	0.525334
3245.57	0.652638	3245.57	0.520138	3245.57	0.526055
3245.09	0.65294	3245.09	0.520533	3245.09	0.526783
3244.6	0.653264	3244.6	0.520933	3244.6	0.527527
3244.12	0.653608	3244.12	0.521337	3244.12	0.528289
3243.64	0.653966	3243.64	0.521751	3243.64	0.529069
3243.16	0.654335	3243.16	0.522183	3243.16	0.529862
3242.68	0.654714	3242.68	0.522631	3242.68	0.530663
3242.19	0.655101	3242.19	0.52309	3242.19	0.531465
3241.71	0.655496	3241.71	0.523553	3241.71	0.532265
3241.23	0.655896	3241.23	0.524015	3241.23	0.533061
3240.75	0.6563	3240.75	0.524478	3240.75	0.533853
3240.26	0.656708	3240.26	0.524942	3240.26	0.534644
3239.78	0.657118	3239.78	0.525406	3239.78	0.535437
3239.3	0.657527	3239.3	0.525869	3239.3	0.536232
3238.82	0.657933	3238.82	0.526333	3238.82	0.537029
3238.34	0.658339	3238.34	0.526804	3238.34	0.537826
3237.85	0.658749	3237.85	0.527285	3237.85	0.538627
3237.37	0.659175	3237.37	0.527781	3237.37	0.539435
3236.89	0.659629	3236.89	0.528293	3236.89	0.54026
3236.41	0.660124	3236.41	0.528827	3236.41	0.54111
3235.92	0.660667	3235.92	0.529391	3235.92	0.541995
3235.44	0.661255	3235.44	0.529989	3235.44	0.542911
3234.96	0.661862	3234.96	0.530611	3234.96	0.543843
3234.48	0.662449	3234.48	0.531226	3234.48	0.544757
3234	0.662969	3234	0.53179	3234	0.545614
3233.51	0.663385	3233.51	0.532264	3233.51	0.546384
3233.03	0.663691	3233.03	0.532637	3233.03	0.547058
3232.55	0.663909	3232.55	0.532928	3232.55	0.547656
3232.07	0.664081	3232.07	0.533175	3232.07	0.548215
3231.58	0.664253	3231.58	0.533421	3231.58	0.548775
3231.1	0.664458	3231.1	0.533695	3231.1	0.549361
3230.62	0.664707	3230.62	0.534007	3230.62	0.549984
3230.14	0.664997	3230.14	0.534352	3230.14	0.550636
3229.66	0.665319	3229.66	0.534724	3229.66	0.551307
3229.17	0.665659	3229.17	0.535113	3229.17	0.551984
3228.69	0.66601	3228.69	0.535514	3228.69	0.552659
3228.21	0.666367	3228.21	0.535921	3228.21	0.553327
3227.73	0.666728	3227.73	0.536326	3227.73	0.553987
3227.25	0.667088	3227.25	0.536723	3227.25	0.55464
3226.76	0.667446	3226.76	0.537109	3226.76	0.555287
3226.28	0.667799	3226.28	0.537485	3226.28	0.555929
3225.8	0.668145	3225.8	0.537857	3225.8	0.556564
3225.32	0.668482	3225.32	0.538227	3225.32	0.557192
3224.83	0.668812	3224.83	0.538598	3224.83	0.557813
3224.35	0.669135	3224.35	0.538968	3224.35	0.558425
3223.87	0.669452	3223.87	0.539336	3223.87	0.559031
3223.39	0.669769	3223.39	0.539701	3223.39	0.559631
3222.91	0.670087	3222.91	0.540062	3222.91	0.560228
3222.42	0.670412	3222.42	0.540419	3222.42	0.560826
3221.94	0.670747	3221.94	0.540777	3221.94	0.561427
3221.46	0.671098	3221.46	0.541148	3221.46	0.562032
3220.98	0.671465	3220.98	0.54154	3220.98	0.562643
3220.49	0.671845	3220.49	0.541955	3220.49	0.563253
3220.01	0.672225	3220.01	0.542375	3220.01	0.563855
3219.53	0.672586	3219.53	0.542775	3219.53	0.564438
3219.05	0.672915	3219.05	0.543134	3219.05	0.564992
3218.57	0.673205	3218.57	0.543445	3218.57	0.565517
3218.08	0.673463	3218.08	0.543722	3218.08	0.56602
3217.6	0.673708	3217.6	0.543989	3217.6	0.566516
3217.12	0.67396	3217.12	0.544263	3217.12	0.567019
3216.64	0.674235	3216.64	0.54456	3216.64	0.567538
3216.16	0.674535	3216.16	0.544884	3216.16	0.568073
3215.67	0.674854	3215.67	0.545234	3215.67	0.568618
3215.19	0.675182	3215.19	0.545602	3215.19	0.56916
3214.71	0.675503	3214.71	0.545967	3214.71	0.569686
3214.23	0.675807	3214.23	0.546311	3214.23	0.570189
3213.74	0.676091	3213.74	0.546618	3213.74	0.570668
3213.26	0.676356	3213.26	0.546889	3213.26	0.571131
3212.78	0.676608	3212.78	0.54714	3212.78	0.571587
3212.3	0.676856	3212.3	0.547389	3212.3	0.572044
3211.82	0.677106	3211.82	0.547655	3211.82	0.572507
3211.33	0.677364	3211.33	0.547945	3211.33	0.572975
3210.85	0.677631	3210.85	0.548259	3210.85	0.573446
3210.37	0.677908	3210.37	0.548586	3210.37	0.573916
3209.89	0.678191	3209.89	0.548912	3209.89	0.574384
3209.4	0.678478	3209.4	0.549224	3209.4	0.57485
3208.92	0.678765	3208.92	0.54952	3208.92	0.575317
3208.44	0.679053	3208.44	0.549805	3208.44	0.575787
3207.96	0.679339	3207.96	0.550091	3207.96	0.576261
3207.48	0.679621	3207.48	0.550385	3207.48	0.576736
3206.99	0.679892	3206.99	0.550683	3206.99	0.577207
3206.51	0.680149	3206.51	0.550977	3206.51	0.577668
3206.03	0.68039	3206.03	0.55126	3206.03	0.578115
3205.55	0.680622	3205.55	0.551533	3205.55	0.578549
3205.06	0.680854	3205.06	0.551798	3205.06	0.578976
3204.58	0.681098	3204.58	0.552062	3204.58	0.579404
3204.1	0.681356	3204.1	0.552331	3204.1	0.579837
3203.62	0.681626	3203.62	0.552605	3203.62	0.580275
3203.14	0.681899	3203.14	0.552884	3203.14	0.580715
3202.65	0.682165	3202.65	0.553163	3202.65	0.581151
3202.17	0.682419	3202.17	0.553438	3202.17	0.58158
3201.69	0.682663	3201.69	0.553705	3201.69	0.582003
3201.21	0.682901	3201.21	0.553962	3201.21	0.582421
3200.73	0.683141	3200.73	0.55421	3200.73	0.582838
3200.24	0.683386	3200.24	0.554457	3200.24	0.583255
3199.76	0.683638	3199.76	0.554711	3199.76	0.583674
3199.28	0.683897	3199.28	0.554981	3199.28	0.584092
3198.8	0.684163	3198.8	0.555265	3198.8	0.584511
3198.31	0.684433	3198.31	0.555552	3198.31	0.584932
3197.83	0.684705	3197.83	0.555832	3197.83	0.585356
3197.35	0.684974	3197.35	0.556099	3197.35	0.585787
3196.87	0.685237	3196.87	0.556356	3196.87	0.586224
3196.39	0.685493	3196.39	0.556614	3196.39	0.586668
3195.9	0.685745	3195.9	0.556878	3195.9	0.587113
3195.42	0.685997	3195.42	0.557151	3195.42	0.58756
3194.94	0.686251	3194.94	0.55743	3194.94	0.588006
3194.46	0.686509	3194.46	0.55771	3194.46	0.588451
3193.97	0.686772	3193.97	0.557991	3193.97	0.588897
3193.49	0.687034	3193.49	0.558271	3193.49	0.589342
3193.01	0.687292	3193.01	0.55855	3193.01	0.589784
3192.53	0.687543	3192.53	0.558828	3192.53	0.590221
3192.05	0.687788	3192.05	0.559104	3192.05	0.590655
3191.56	0.688034	3191.56	0.559383	3191.56	0.591091
3191.08	0.68829	3191.08	0.559669	3191.08	0.591533
3190.6	0.688561	3190.6	0.559963	3190.6	0.591984
3190.12	0.688841	3190.12	0.56026	3190.12	0.592439
3189.64	0.689119	3189.64	0.56055	3189.64	0.592887
3189.15	0.68938	3189.15	0.560825	3189.15	0.59332
3188.67	0.689617	3188.67	0.561077	3188.67	0.593735
3188.19	0.689833	3188.19	0.561311	3188.19	0.594137
3187.71	0.690037	3187.71	0.561535	3187.71	0.594535
3187.22	0.690243	3187.22	0.561757	3187.22	0.594937
3186.74	0.690461	3186.74	0.561987	3186.74	0.595348
3186.26	0.690693	3186.26	0.562231	3186.26	0.595767
3185.78	0.690942	3185.78	0.562491	3185.78	0.596191
3185.3	0.6912	3185.3	0.562765	3185.3	0.59662
3184.81	0.691463	3184.81	0.563048	3184.81	0.597052
3184.33	0.691721	3184.33	0.563334	3184.33	0.597483
3183.85	0.691969	3183.85	0.563614	3183.85	0.597912
3183.37	0.692205	3183.37	0.563886	3183.37	0.598335
3182.88	0.692434	3182.88	0.564149	3182.88	0.598753
3182.4	0.69266	3182.4	0.564407	3182.4	0.59917
3181.92	0.692892	3181.92	0.564661	3181.92	0.599591
3181.44	0.693132	3181.44	0.564914	3181.44	0.600019
3180.96	0.693379	3180.96	0.565167	3180.96	0.600454
3180.47	0.693627	3180.47	0.565422	3180.47	0.60089
3179.99	0.693873	3179.99	0.565686	3179.99	0.601321
3179.51	0.694115	3179.51	0.565963	3179.51	0.601744
3179.03	0.694356	3179.03	0.566248	3179.03	0.602159
3178.54	0.694599	3178.54	0.566531	3178.54	0.602568
3178.06	0.694841	3178.06	0.566794	3178.06	0.602975
3177.58	0.695081	3177.58	0.567034	3177.58	0.603384
3177.1	0.695313	3177.1	0.567257	3177.1	0.603794
3176.62	0.695536	3176.62	0.567481	3176.62	0.604206
3176.13	0.695752	3176.13	0.567718	3176.13	0.604619
3175.65	0.695965	3175.65	0.56797	3175.65	0.60503
3175.17	0.696179	3175.17	0.568234	3175.17	0.605439
3174.69	0.696397	3174.69	0.568501	3174.69	0.605844
3174.21	0.696618	3174.21	0.568764	3174.21	0.606244
3173.72	0.696843	3173.72	0.569022	3173.72	0.606641
3173.24	0.697071	3173.24	0.569273	3173.24	0.607032
3172.76	0.697302	3172.76	0.569517	3172.76	0.607419
3172.28	0.697533	3172.28	0.569754	3172.28	0.607801
3171.79	0.69776	3171.79	0.569988	3171.79	0.608179
3171.31	0.697982	3171.31	0.570222	3171.31	0.608555
3170.83	0.698197	3170.83	0.570458	3170.83	0.608929
3170.35	0.698406	3170.35	0.570697	3170.35	0.609305
3169.87	0.69861	3169.87	0.570938	3169.87	0.609686
3169.38	0.698815	3169.38	0.57118	3169.38	0.610071
3168.9	0.699022	3168.9	0.57142	3168.9	0.610462
3168.42	0.699234	3168.42	0.571657	3168.42	0.610855
3167.94	0.699449	3167.94	0.571892	3167.94	0.611245
3167.45	0.699665	3167.45	0.572124	3167.45	0.61163
3166.97	0.699881	3166.97	0.572354	3166.97	0.612008
3166.49	0.700096	3166.49	0.572582	3166.49	0.612377
3166.01	0.700309	3166.01	0.572808	3166.01	0.612738
3165.53	0.700522	3165.53	0.573033	3165.53	0.613093
3165.04	0.700733	3165.04	0.573255	3165.04	0.613441
3164.56	0.700941	3164.56	0.573475	3164.56	0.613785
3164.08	0.701141	3164.08	0.573694	3164.08	0.614126
3163.6	0.70133	3163.6	0.573913	3163.6	0.614464
3163.12	0.70151	3163.12	0.574133	3163.12	0.614802
3162.63	0.701684	3162.63	0.574354	3162.63	0.61514
3162.15	0.701856	3162.15	0.574573	3162.15	0.615477
3161.67	0.702033	3161.67	0.574788	3161.67	0.615814
3161.19	0.702217	3161.19	0.574998	3161.19	0.61615
3160.7	0.702407	3160.7	0.575204	3160.7	0.616483
3160.22	0.702602	3160.22	0.575406	3160.22	0.616813
3159.74	0.702801	3159.74	0.575607	3159.74	0.617138
3159.26	0.703002	3159.26	0.575808	3159.26	0.617457
3158.78	0.703203	3158.78	0.57601	3158.78	0.617772
3158.29	0.703405	3158.29	0.576215	3158.29	0.618082
3157.81	0.703607	3157.81	0.576424	3157.81	0.61839
3157.33	0.70381	3157.33	0.576637	3157.33	0.6187
3156.85	0.704017	3156.85	0.576856	3156.85	0.619016
3156.36	0.704233	3156.36	0.577087	3156.36	0.619341
3155.88	0.704465	3155.88	0.577333	3155.88	0.619679
3155.4	0.704723	3155.4	0.577602	3155.4	0.620037
3154.92	0.705018	3154.92	0.577903	3154.92	0.620421
3154.44	0.705351	3154.44	0.578233	3154.44	0.620832
3153.95	0.705707	3153.95	0.57858	3153.95	0.621259
3153.47	0.706051	3153.47	0.578914	3153.47	0.621676
3152.99	0.706339	3152.99	0.579197	3152.99	0.622048
3152.51	0.706534	3152.51	0.579396	3152.51	0.622343
3152.02	0.706621	3152.02	0.579503	3152.02	0.62255
3151.54	0.70662	3151.54	0.579534	3151.54	0.622684
3151.06	0.706571	3151.06	0.579529	3151.06	0.622777
3150.58	0.70652	3150.58	0.579528	3150.58	0.622867
3150.1	0.706501	3150.1	0.579558	3150.1	0.62298
3149.61	0.706527	3149.61	0.579627	3149.61	0.623125
3149.13	0.706596	3149.13	0.57973	3149.13	0.623299
3148.65	0.706697	3148.65	0.579854	3148.65	0.623492
3148.17	0.706819	3148.17	0.579989	3148.17	0.623697
3147.69	0.706955	3147.69	0.580129	3147.69	0.623907
3147.2	0.707098	3147.2	0.580274	3147.2	0.624119
3146.72	0.707241	3146.72	0.580423	3146.72	0.624334
3146.24	0.70738	3146.24	0.580573	3146.24	0.624549
3145.76	0.707511	3145.76	0.580722	3145.76	0.624761
3145.27	0.707636	3145.27	0.580868	3145.27	0.624969
3144.79	0.707758	3144.79	0.581011	3144.79	0.625173
3144.31	0.707882	3144.31	0.581153	3144.31	0.625373
3143.83	0.708012	3143.83	0.581299	3143.83	0.625572
3143.35	0.708153	3143.35	0.58145	3143.35	0.625773
3142.86	0.708312	3142.86	0.581613	3142.86	0.625982
3142.38	0.7085	3142.38	0.581793	3142.38	0.626206
3141.9	0.708725	3141.9	0.581998	3141.9	0.626453
3141.42	0.708987	3141.42	0.582228	3141.42	0.626725
3140.93	0.709269	3140.93	0.582475	3140.93	0.627011
3140.45	0.70954	3140.45	0.582717	3140.45	0.62729
3139.97	0.709766	3139.97	0.582927	3139.97	0.627536
3139.49	0.709925	3139.49	0.583084	3139.49	0.627726
3139.01	0.710008	3139.01	0.583178	3139.01	0.627856
3138.52	0.710028	3138.52	0.583218	3138.52	0.627934
3138.04	0.710006	3138.04	0.583225	3138.04	0.62798
3137.56	0.709966	3137.56	0.583221	3137.56	0.628016
3137.08	0.70993	3137.08	0.583224	3137.08	0.628057
3136.6	0.709912	3136.6	0.583242	3136.6	0.628113
3136.11	0.709921	3136.11	0.583274	3136.11	0.628185
3135.63	0.709957	3135.63	0.58332	3135.63	0.62827
3135.15	0.710017	3135.15	0.58338	3135.15	0.628365
3134.67	0.710093	3134.67	0.58346	3134.67	0.628463
3134.18	0.71018	3134.18	0.58356	3134.18	0.628564
3133.7	0.710275	3133.7	0.583672	3133.7	0.628665
3133.22	0.710375	3133.22	0.583787	3133.22	0.628769
3132.74	0.710486	3132.74	0.583896	3132.74	0.62888
3132.26	0.710612	3132.26	0.583999	3132.26	0.628998
3131.77	0.710754	3131.77	0.584109	3131.77	0.629125
3131.29	0.710907	3131.29	0.584228	3131.29	0.629253
3130.81	0.711054	3130.81	0.58435	3130.81	0.629371
3130.33	0.711175	3130.33	0.584457	3130.33	0.629466
3129.84	0.711252	3129.84	0.584529	3129.84	0.629528
3129.36	0.711282	3129.36	0.584562	3129.36	0.629556
3128.88	0.711278	3128.88	0.584569	3128.88	0.629562
3128.4	0.711261	3128.4	0.584569	3128.4	0.629559
3127.92	0.711254	3127.92	0.58458	3127.92	0.629561
3127.43	0.711267	3127.43	0.584609	3127.43	0.629572
3126.95	0.711298	3126.95	0.584653	3126.95	0.62959
3126.47	0.711341	3126.47	0.584702	3126.47	0.629609
3125.99	0.711387	3125.99	0.584743	3125.99	0.629622
3125.5	0.711431	3125.5	0.584772	3125.5	0.629628
3125.02	0.711474	3125.02	0.584792	3125.02	0.629628
3124.54	0.711522	3124.54	0.584816	3124.54	0.629627
3124.06	0.711588	3124.06	0.584865	3124.06	0.62963
3123.58	0.711685	3123.58	0.58495	3123.58	0.629644
3123.09	0.711827	3123.09	0.585072	3123.09	0.629676
3122.61	0.712014	3122.61	0.585219	3122.61	0.629725
3122.13	0.712231	3122.13	0.585371	3122.13	0.629785
3121.65	0.712449	3121.65	0.585507	3121.65	0.629842
3121.17	0.712634	3121.17	0.585613	3121.17	0.629877
3120.68	0.712762	3120.68	0.585683	3120.68	0.629872
3120.2	0.712824	3120.2	0.585716	3120.2	0.629821
3119.72	0.712837	3119.72	0.585718	3119.72	0.62973
3119.24	0.712827	3119.24	0.585696	3119.24	0.629616
3118.75	0.71282	3118.75	0.58566	3118.75	0.629497
3118.27	0.712827	3118.27	0.585627	3118.27	0.629383
3117.79	0.712845	3117.79	0.585606	3117.79	0.629276
3117.31	0.712861	3117.31	0.585602	3117.31	0.629166
3116.83	0.712858	3116.83	0.585601	3116.83	0.629042
3116.34	0.712823	3116.34	0.58558	3116.34	0.628895
3115.86	0.712748	3115.86	0.585514	3115.86	0.62872
3115.38	0.712628	3115.38	0.585393	3115.38	0.628517
3114.9	0.712467	3114.9	0.585227	3114.9	0.62829
3114.41	0.712278	3114.41	0.585041	3114.41	0.628044
3113.93	0.712082	3113.93	0.584861	3113.93	0.627792
3113.45	0.711901	3113.45	0.584703	3113.45	0.627542
3112.97	0.711753	3112.97	0.584573	3112.97	0.627302
3112.49	0.711644	3112.49	0.584466	3112.49	0.627073
3112	0.711579	3112	0.584382	3112	0.626856
3111.52	0.711555	3111.52	0.584324	3111.52	0.62665
3111.04	0.711573	3111.04	0.584292	3111.04	0.626455
3110.56	0.711624	3110.56	0.584285	3110.56	0.626268
3110.08	0.711685	3110.08	0.584289	3110.08	0.626082
3109.59	0.711725	3109.59	0.584277	3109.59	0.625881
3109.11	0.711712	3109.11	0.584226	3109.11	0.625649
3108.63	0.711627	3108.63	0.584118	3108.63	0.625377
3108.15	0.711477	3108.15	0.583956	3108.15	0.625066
3107.66	0.711288	3107.66	0.583759	3107.66	0.624728
3107.18	0.711094	3107.18	0.583551	3107.18	0.624378
3106.7	0.710918	3106.7	0.583351	3106.7	0.62403
3106.22	0.71077	3106.22	0.583171	3106.22	0.623688
3105.74	0.710646	3105.74	0.583008	3105.74	0.62335
3105.25	0.710535	3105.25	0.582855	3105.25	0.623011
3104.77	0.71043	3104.77	0.582706	3104.77	0.622668
3104.29	0.710329	3104.29	0.582555	3104.29	0.622321
3103.81	0.710235	3103.81	0.582406	3103.81	0.621973
3103.32	0.710158	3103.32	0.582266	3103.32	0.62163
3102.84	0.710105	3102.84	0.582148	3102.84	0.621296
3102.36	0.710078	3102.36	0.58206	3102.36	0.620972
3101.88	0.710069	3101.88	0.581995	3101.88	0.620657
3101.4	0.710063	3101.4	0.581932	3101.4	0.620342
3100.91	0.710037	3100.91	0.581847	3100.91	0.620018
3100.43	0.70997	3100.43	0.581722	3100.43	0.619674
3099.95	0.709854	3099.95	0.581554	3099.95	0.619307
3099.47	0.709693	3099.47	0.58135	3099.47	0.618917
3098.98	0.709503	3098.98	0.581125	3098.98	0.618512
3098.5	0.709303	3098.5	0.580897	3098.5	0.618101
3098.02	0.70911	3098.02	0.580682	3098.02	0.617692
3097.54	0.708936	3097.54	0.580494	3097.54	0.61729
3097.06	0.708785	3097.06	0.580338	3097.06	0.616899
3096.57	0.708656	3096.57	0.580202	3096.57	0.616518
3096.09	0.708544	3096.09	0.58007	3096.09	0.616144
3095.61	0.708442	3095.61	0.579924	3095.61	0.615777
3095.13	0.708343	3095.13	0.579762	3095.13	0.615415
3094.65	0.708245	3094.65	0.579593	3094.65	0.61506
3094.16	0.708149	3094.16	0.579432	3094.16	0.614712
3093.68	0.708063	3093.68	0.579292	3093.68	0.614374
3093.2	0.708	3093.2	0.579177	3093.2	0.614052
3092.72	0.707968	3092.72	0.579085	3092.72	0.613751
3092.23	0.707966	3092.23	0.579012	3092.23	0.613471
3091.75	0.707977	3091.75	0.578947	3091.75	0.613203
3091.27	0.707975	3091.27	0.578873	3091.27	0.612934
3090.79	0.707936	3090.79	0.578773	3090.79	0.612651
3090.31	0.707846	3090.31	0.578639	3090.31	0.612348
3089.82	0.707714	3089.82	0.578479	3089.82	0.612029
3089.34	0.707566	3089.34	0.578313	3089.34	0.611709
3088.86	0.70743	3088.86	0.578159	3088.86	0.611405
3088.38	0.707323	3088.38	0.578031	3088.38	0.611128
3087.89	0.707249	3087.89	0.57793	3087.89	0.610881
3087.41	0.707201	3087.41	0.57785	3087.41	0.610661
3086.93	0.707175	3086.93	0.57779	3086.93	0.610466
3086.45	0.707174	3086.45	0.57775	3086.45	0.610294
3085.97	0.707199	3085.97	0.577731	3085.97	0.610144
3085.48	0.707241	3085.48	0.577724	3085.48	0.61001
3085	0.707277	3085	0.577709	3085	0.60988
3084.52	0.707282	3084.52	0.577666	3084.52	0.609738
3084.04	0.707243	3084.04	0.577587	3084.04	0.609578
3083.56	0.707171	3083.56	0.577484	3083.56	0.609406
3083.07	0.707099	3083.07	0.577385	3083.07	0.609243
3082.59	0.707061	3082.59	0.577319	3082.59	0.60911
3082.11	0.707072	3082.11	0.577298	3082.11	0.609019
3081.63	0.707126	3081.63	0.577316	3081.63	0.608967
3081.14	0.707197	3081.14	0.577351	3081.14	0.608936
3080.66	0.707262	3080.66	0.577384	3080.66	0.60891
3080.18	0.707309	3080.18	0.577407	3080.18	0.60888
3079.7	0.707336	3079.7	0.57742	3079.7	0.608843
3079.22	0.707345	3079.22	0.577425	3079.22	0.608804
3078.73	0.70733	3078.73	0.577417	3078.73	0.608761
3078.25	0.70728	3078.25	0.577387	3078.25	0.60871
3077.77	0.707189	3077.77	0.577324	3077.77	0.608645
3077.29	0.707058	3077.29	0.577229	3077.29	0.608563
3076.8	0.706904	3076.8	0.577111	3076.8	0.608472
3076.32	0.706752	3076.32	0.576989	3076.32	0.608381
3075.84	0.706622	3075.84	0.576882	3075.84	0.608303
3075.36	0.706527	3075.36	0.5768	3075.36	0.608246
3074.88	0.706469	3074.88	0.576749	3074.88	0.608212
3074.39	0.706443	3074.39	0.576725	3074.39	0.608203
3073.91	0.70644	3073.91	0.576722	3073.91	0.608217
3073.43	0.706454	3073.43	0.576733	3073.43	0.608249
3072.95	0.706481	3072.95	0.576756	3072.95	0.608296
3072.46	0.706518	3072.46	0.576788	3072.46	0.608355
3071.98	0.706564	3071.98	0.576828	3071.98	0.608422
3071.5	0.706619	3071.5	0.576876	3071.5	0.608496
3071.02	0.706685	3071.02	0.576931	3071.02	0.608583
3070.54	0.70677	3070.54	0.577001	3070.54	0.60869
3070.05	0.706886	3070.05	0.577092	3070.05	0.608829
3069.57	0.707038	3069.57	0.577212	3069.57	0.609005
3069.09	0.707221	3069.09	0.577365	3069.09	0.609217
3068.61	0.707416	3068.61	0.577542	3068.61	0.609454
3068.13	0.707596	3068.13	0.577723	3068.13	0.609696
3067.64	0.707735	3067.64	0.577881	3067.64	0.609929
3067.16	0.70782	3067.16	0.577992	3067.16	0.610143
3066.68	0.707852	3066.68	0.578057	3066.68	0.610344
3066.2	0.707852	3066.2	0.5781	3066.2	0.610548
3065.71	0.707852	3065.71	0.57816	3065.71	0.610775
3065.23	0.707886	3065.23	0.578269	3065.23	0.611047
3064.75	0.707971	3064.75	0.578433	3064.75	0.611374
3064.27	0.708108	3064.27	0.578634	3064.27	0.611753
3063.79	0.708275	3063.79	0.578849	3063.79	0.612172
3063.3	0.708449	3063.3	0.579062	3063.3	0.612617
3062.82	0.708617	3062.82	0.579274	3062.82	0.613079
3062.34	0.70878	3062.34	0.579496	3062.34	0.613562
3061.86	0.708952	3061.86	0.579742	3061.86	0.614077
3061.37	0.709146	3061.37	0.58002	3061.37	0.614634
3060.89	0.709374	3060.89	0.580331	3060.89	0.61524
3060.41	0.709639	3060.41	0.580676	3060.41	0.615896
3059.93	0.709944	3059.93	0.581052	3059.93	0.616599
3059.45	0.710286	3059.45	0.581455	3059.45	0.617345
3058.96	0.71066	3058.96	0.581883	3058.96	0.618127
3058.48	0.711054	3058.48	0.582333	3058.48	0.618934
3058	0.711453	3058	0.582801	3058	0.619756
3057.52	0.711845	3057.52	0.583284	3057.52	0.620584
3057.03	0.712229	3057.03	0.583774	3057.03	0.621415
3056.55	0.712607	3056.55	0.584261	3056.55	0.622254
3056.07	0.712983	3056.07	0.584736	3056.07	0.623103
3055.59	0.713351	3055.59	0.585197	3055.59	0.62396
3055.11	0.7137	3055.11	0.585643	3055.11	0.624818
3054.62	0.714025	3054.62	0.58608	3054.62	0.625667
3054.14	0.714336	3054.14	0.58652	3054.14	0.626509
3053.66	0.714661	3053.66	0.586979	3053.66	0.627354
3053.18	0.715029	3053.18	0.587468	3053.18	0.628218
3052.7	0.715453	3052.7	0.587992	3052.7	0.629108
3052.21	0.715915	3052.21	0.588535	3052.21	0.630013
3051.73	0.716376	3051.73	0.589071	3051.73	0.630909
3051.25	0.716791	3051.25	0.589565	3051.25	0.631765
3050.77	0.717131	3050.77	0.59	3050.77	0.632561
3050.28	0.717399	3050.28	0.590377	3050.28	0.633297
3049.8	0.717618	3049.8	0.590717	3049.8	0.633986
3049.32	0.717825	3049.32	0.591048	3049.32	0.634652
3048.84	0.718053	3048.84	0.591395	3048.84	0.635317
3048.36	0.718324	3048.36	0.591775	3048.36	0.635999
3047.87	0.718645	3047.87	0.592191	3047.87	0.636706
3047.39	0.719012	3047.39	0.592638	3047.39	0.637435
3046.91	0.719408	3046.91	0.593102	3046.91	0.638174
3046.43	0.719808	3046.43	0.59356	3046.43	0.638903
3045.94	0.720182	3045.94	0.593992	3045.94	0.639598
3045.46	0.720516	3045.46	0.594387	3045.46	0.640247
3044.98	0.720813	3044.98	0.59475	3044.98	0.640853
3044.5	0.721095	3044.5	0.595098	3044.5	0.641433
3044.02	0.721379	3044.02	0.595446	3044.02	0.642
3043.53	0.72167	3043.53	0.595793	3043.53	0.642557
3043.05	0.721952	3043.05	0.596126	3043.05	0.64309
3042.57	0.722205	3042.57	0.596426	3042.57	0.643581
3042.09	0.722414	3042.09	0.596681	3042.09	0.644018
3041.61	0.722576	3041.61	0.596889	3041.61	0.6444
3041.12	0.722695	3041.12	0.597057	3041.12	0.644733
3040.64	0.722775	3040.64	0.597187	3040.64	0.645023
3040.16	0.722822	3040.16	0.597286	3040.16	0.645276
3039.68	0.722845	3039.68	0.597361	3039.68	0.645502
3039.19	0.722863	3039.19	0.59743	3039.19	0.645715
3038.71	0.722903	3038.71	0.597513	3038.71	0.645934
3038.23	0.722987	3038.23	0.59763	3038.23	0.646177
3037.75	0.723132	3037.75	0.597797	3037.75	0.646459
3037.27	0.723341	3037.27	0.598018	3037.27	0.646783
3036.78	0.723605	3036.78	0.598286	3036.78	0.647144
3036.3	0.723898	3036.3	0.598585	3036.3	0.647524
3035.82	0.724188	3035.82	0.598886	3035.82	0.647895
[truncated: 5,467 more rows]

## Sheet: Supp Fig. 11
Record	Type	Sample Name	T	ZP	Mob	Cond	Result Origin
			°C	mV	µmcm/Vs	mS/cm
31	Zeta	Fe3O4-Allene-Peptide-13mer_PBS_pH=7.4_ZETA 1	25.1	-35.8	-2.817	0.295	Nano series
32	Zeta	Fe3O4-Allene-Peptide-13mer_PBS_pH=7.4_ZETA 2	25	-36.4	-2.864	0.3	Nano series
33	Zeta	Fe3O4-Allene-Peptide-13mer_PBS_pH=7.4_ZETA 3	25	-38.4	-3.023	0.302	Nano series
34	Zeta	Fe3O4-Allene-Peptide-13mer_PBS_pH=7.4_ZETA 4	25	-38.1	-3.003	0.304	Nano series
35	Zeta	Fe3O4-Allene-Peptide-13mer_PBS_pH=7.4_ZETA 5	25	-38.6	-3.041	0.306	Nano series
36	Zeta	Fe3O4-Allene-Peptide-13mer_PBS_pH=7.4_ZETA 6	25	-38	-2.992	0.306	Nano series
37	Zeta	Fe3O4-Allene-Peptide-13mer_PBS_pH=7.4_ZETA 7	25	-38.3	-3.016	0.307	Nano series
38	Zeta	Fe3O4-Allene-Peptide-13mer_PBS_pH=7.4_ZETA 8	25	-39.9	-3.145	0.308	Nano series
39	Zeta	Fe3O4-Allene-Peptide-13mer_PBS_pH=7.4_ZETA 9	25	-39.1	-3.08	0.309	Nano series
40	Zeta	Fe3O4-Allene-Peptide-13mer_PBS_pH=7.4_ZETA 10	25	-39	-3.072	0.308	Nano series
Mean 3-12				-38.16	-3.0053	0.3045
Std Dev				1.22855	0.0982356	0.00437798
RSD %				3.21947	3.26875	1.43776

## Sheet: Supp Fig. 14c
EM_YG25_Intra_S31_500ng_1__1-B,1_01_1669.d
#	RT [min]	Area	Int. Type	I	S/N	Chromatogram	Max. m/z	FWHM [min]
1	21	1429948288	Manual	29243424	2344	ppcTnI YG23 EIC (688.9000; 709.2000; 730.6000; 753.4000; 777.7000)±0.2 +All MS	730.214	0.9
EM_YG25_Intra_S31_500ng_2__1-B,2_01_1670.d
#	RT [min]	Area	Int. Type	I	S/N	Chromatogram	Max. m/z	FWHM [min]
1	21	1646161280	Manual	31686004	2753.8	ppcTnI YG23 EIC (688.9000; 709.2000; 730.6000; 753.4000; 777.7000)±0.2 +All MS	753.001	0.9
EM_YG25_Intra_S31_500ng_3__1-B,3_01_1671.d
#	RT [min]	Area	Int. Type	I	S/N	Chromatogram	Max. m/z	FWHM [min]			Average	SEM
1	20.9	1781723008	Manual	33310112	2279	ppcTnI YG23 EIC (688.9000; 709.2000; 730.6000; 753.4000; 777.7000)±0.2 +All MS	730.214	1		LM	4.92174e+08	6.7941e+06
										FT	5.76257e+08	5.8921e+07
	Average	1.61928e+09								EL	1.61928e+09	1.02434e+08
	S.D.	1.77422e+08
	SEM	1.02434e+08
LM_YG25_LiCl_CS_500ng-_1-A,3_01_1677.d
#	RT [min]	Area	Int. Type	I	S/N	Chromatogram	Max. m/z	FWHM [min]
1	21.6	494276096	Manual	16160114	1457.1	ppcTnI YG23 EIC (688.9000; 709.2000; 730.6000; 753.4000; 777.7000)±0.2 +All MS	730.214	0.5
LM_YG25_LiCl_CS_500ng-_1-A,3_01_1678.d
#	RT [min]	Area	Int. Type	I	S/N	Chromatogram	Max. m/z	FWHM [min]
1	21.6	479496352	Manual	16068792	1396.6	ppcTnI YG23 EIC (688.9000; 709.2000; 730.6000; 753.4000; 777.7000)±0.2 +All MS	753.44	0.5
LM_YG25_LiCl_CS_500ng-_1-A,3_01_1679.d
#	RT [min]	Area	Int. Type	I	S/N	Chromatogram	Max. m/z	FWHM [min]
1	21.5	502748384	Manual	15008770	1293.9	ppcTnI YG23 EIC (688.9000; 709.2000; 730.6000; 753.4000; 777.7000)±0.2 +All MS	730.639	0.6
	Average	4.92174e+08
	S.D.	1.17677e+07
	SEM	6.7941e+06
FT_YG25_Intra_S31_500ng_1__1-B,4_01_1680.d
#	RT [min]	Area	Int. Type	I	S/N	Chromatogram	Max. m/z	FWHM [min]
1	20.4	672667456	Manual	18939562	1465.5	ppcTnI YG23 EIC (688.9000; 709.2000; 730.6000; 753.4000; 777.7000)±0.2 +All MS	730.215	0.6
FT_YG25_Intra_S31_500ng_2__1-B,5_01_1681.d
#	RT [min]	Area	Int. Type	I	S/N	Chromatogram	Max. m/z	FWHM [min]
1	20.6	586735936	Manual	20857738	2033.3	ppcTnI YG23 EIC (688.9000; 709.2000; 730.6000; 753.4000; 777.7000)±0.2 +All MS	730.217	0.5
FT_YG25_Intra_S31_500ng_3__1-B,6_01_1682.d
#	RT [min]	Area	Int. Type	I	S/N	Chromatogram	Max. m/z	FWHM [min]
1	21.2	469367840	Manual	12099296	1277.3	ppcTnI YG23 EIC (688.9000; 709.2000; 730.6000; 753.4000; 777.7000)±0.2 +All MS	730.217	0.7
	Average	5.76257e+08
	S.D.	1.02054e+08
	SEM	5.8921e+07

## Sheet: Supp Fig. 15
S

## Sheet: Supp Fig. 19
Commassie Gel 5ug loaded	Intensity HSA 300 ng cTnI		Intensity HSA 30 ng cTnI		Intensity HSA 3ng cTnI		Intensity HSA 0.3 ng cTnI		Avg	Stdev
L	13060.8		12279.7		12550.1		10622.3		12128.2	913.579
F	13112		12835.4		13618.4		13849.6		13353.8	400.962
E	11.435		121.456		63.385		29.778		56.5135	41.8677
										HSA depletion-fold
										214.608

[truncated: 12 more sheets: Supp Fig. 20, Supp Fig. 21, Supp Fig. 22, Supp Fig. 23, Supp Fig. 24, Supp Fig. 25b-c, Supp Fig. 26a-b, Supp Fig. 26c, Supp Fig. 27, Supp Fig. 28b-c, Supp Fig. 29, Supp Fig. 30a-c]
